# Supplementary material for: Profiling and characterization of constitutive chromatin-enriched RNAs
Source: iScience. 2022 Oct 13;25(11):105349. doi: 10.1016/j.isci.2022.105349 (PMC9618790; doi:10.1016/j.isci.2022.105349)
Supplement: Data S1. Mapping statics of all the samples, related to Figure 2 [file mmc2.zip]

Archive with 1 entries (1 files):
- Supplementary data1.xlsx
