# Supplementary material for: Profiling and characterization of constitutive chromatin-enriched RNAs
Source: iScience. 2022 Oct 13;25(11):105349. doi: 10.1016/j.isci.2022.105349 (PMC9618790; doi:10.1016/j.isci.2022.105349)
Supplement: Data S1. Mapping statics of all the samples, related to Figure 2 [file mmc2.zip › Supplementary data1.xlsx]

## Sheet: 工作表1
	BC1	BC2	BC3	BC4	BC5	BC6	BC7	BC8	BC9	BC10	BC11	BC12	BC13	BC14	BC15	BC16
raw total sequences:	28319383	45984372	36441639	49107581	45587614	45738193	34246768	58554165	37124375	57317555	48876145	56654803	51504645	43333972	40399078	56840752
reads mapped:	25859849	41456793	33159753	43776741	41927776	40532042	30658310	45732314	33456541	49224045	43040775	48989049	46473107	38207573	36317864	49793227
reads unmapped:	2459534	4527579	3281886	5330840	3659838	5206151	3588458	12821851	3667834	8093510	5835370	7665754	5031538	5126399	4081214	7047525
reads MQ0:	3719430	5608148	2288204	3084381	4840224	4291068	2356431	6544489	12965416	17334481	17494265	13564493	15100474	6351821	13151358	13182361
reads QC failed:	0	0	0	0	0	0	0	0	0	0	0	0	0	0	0	0
non-primary alignments:	60192304	82890365	38102947	59096040	69565923	75148497	36289399	97887123	115191050	158732668	146082237	127599694	131128853	81449460	112206873	145466580
supplementary alignments:	538511	1908816	1424371	2165014	1036559	1711932	641733	3413758	858569	2428410	1460845	2587651	662987	803875	763551	1147408
error rate:	0.00499842	0.0062191	0.005886	0.00672938	0.00540587	0.00716826	0.00872479	0.00706012	0.00622538	0.00769925	0.00686729	0.0073865	0.00619834	0.00847978	0.00597908	0.00653592
average length:	95	96	119	116	88	103	98	82	109	128	112	114	94	96	98	80
maximum length:	365	374	367	368	344	345	366	372	383	384	383	381	380	381	383	383

## Sheet: 工作表2
	raw total sequences:	reads mapped:	reads unmapped:	non-primary alignments:	supplementary alignments:	error rate:	average length:	maximum length:
BC1	28319383	25859849	2459534	60192304	538511	0.00499842	95	365
BC2	45984372	41456793	4527579	82890365	1908816	0.0062191	96	374
BC3	36441639	33159753	3281886	38102947	1424371	0.005886	119	367
BC4	49107581	43776741	5330840	59096040	2165014	0.00672938	116	368
BC5	45587614	41927776	3659838	69565923	1036559	0.00540587	88	344
BC6	45738193	40532042	5206151	75148497	1711932	0.00716826	103	345
BC7	34246768	30658310	3588458	36289399	641733	0.00872479	98	366
BC8	58554165	45732314	12821851	97887123	3413758	0.00706012	82	372
BC9	37124375	33456541	3667834	115191050	858569	0.00622538	109	383
BC10	57317555	49224045	8093510	158732668	2428410	0.00769925	128	384
BC11	48876145	43040775	5835370	146082237	1460845	0.00686729	112	383
BC12	56654803	48989049	7665754	127599694	2587651	0.0073865	114	381
BC13	51504645	46473107	5031538	131128853	662987	0.00619834	94	380
BC14	43333972	38207573	5126399	81449460	803875	0.00847978	96	381
BC15	40399078	36317864	4081214	112206873	763551	0.00597908	98	383
BC16	56840752	49793227	7047525	145466580	1147408	0.00653592	80	383
