# Supplementary material for: Profiling and characterization of constitutive chromatin-enriched RNAs
Source: iScience. 2022 Oct 13;25(11):105349. doi: 10.1016/j.isci.2022.105349 (PMC9618790; doi:10.1016/j.isci.2022.105349)
Supplement: Data S2. DESeq2 statistics for enrichment of genes in nuclear fraction, related to Figures 2 and 3 — Column description: baseMean: mean of normalized counts for all samples; log2FoldChange: log2 fold change; lfcSE: SE stat: Wald statistic; pvalue: Wald test p values; padj: Benjamini & Hochberg adjusted p values, diection: enrichment on chromatin or soluble extracts [file mmc3.zip]

Archive with 9 entries (8 files):
- DESeqResult_A549_M.gz
- __MACOSX/
- __MACOSX/._DESeqResult_A549_M.gz
- DESeqResult_A549_I.gz
- __MACOSX/._DESeqResult_A549_I.gz
- DESeqResult_HeLa_I.gz
- __MACOSX/._DESeqResult_HeLa_I.gz
- DESeqResult_HeLa_M.gz
- __MACOSX/._DESeqResult_HeLa_M.gz
