# Supplementary material for: Profiling and characterization of constitutive chromatin-enriched RNAs
Source: iScience. 2022 Oct 13;25(11):105349. doi: 10.1016/j.isci.2022.105349 (PMC9618790; doi:10.1016/j.isci.2022.105349)
Supplement: Data S3. The whole list of cheRNAs in BED format, related to Figures 3 and 5 — Column description: columns 1–12 correspond to standard BED12 format, column13: information from genecode gtf, column 14: gene symbol, column 15: transcript length; column 16: type of cheRNAs: one of “IO,” “MO,” or “IM” cheRNAs, column 17: HGNC locus type, column 18: HGNC locus group. [file mmc4.zip]

Archive with 4 entries (3 files):
- A549.cheRNA.bed
- __MACOSX/
- __MACOSX/._A549.cheRNA.bed
- HeLa.cheRNA.bed
