# Supplementary material for: Profiling and characterization of constitutive chromatin-enriched RNAs
Source: iScience. 2022 Oct 13;25(11):105349. doi: 10.1016/j.isci.2022.105349 (PMC9618790; doi:10.1016/j.isci.2022.105349)
Supplement: Data S3. The whole list of cheRNAs in BED format, related to Figures 3 and 5 — Column description: columns 1–12 correspond to standard BED12 format, column13: information from genecode gtf, column 14: gene symbol, column 15: transcript length; column 16: type of cheRNAs: one of “IO,” “MO,” or “IM” cheRNAs, column 17: HGNC locus type, column 18: HGNC locus group. [file mmc4.zip › A549.cheRNA.bed]

chr	start	end	name	score	strand	thickStart	thickEnd	itemRgb	blockCount	blockSizes	blockStarts	info	gene_symbol	tx_len	enrich_type	locus_type	locus_group
chr3	38453889	38493142	ENST00000352511.5	100	+	38454322	38483332	0,0,0	11	485,208,110,152,144,144,149,115,139,131,10005,	0,23397,23971,24251,24485,25238,25788,27461,28308,28540,29248,	CDS=38454322:38483332;CDSphase=0;geneID=ENSG00000114739.14;gene_name=ACVR2B	ACVR2B	11782	IO	gene with protein product	protein-coding gene
chr11	10305072	10307395	ENST00000534464.1	100	+	10305991	10306641	0,0,0	3	157,419,1064,	0,607,1259,	CDS=10305991:10306641;CDSphase=0;geneID=ENSG00000148926.10;gene_name=ADM	ADM	1640	IO	gene with protein product	protein-coding gene
chr11	62433541	62536107	ENST00000530124.5	100	-	62433837	62536098	0,0,0	3	350,188,163,	0,101461,102403,	CDS=62433837:62536098;CDSphase=0;geneID=ENSG00000124942.14;gene_name=AHNAK	AHNAK	701	MO	gene with protein product	protein-coding gene
chr7	134549109	134579869	ENST00000457545.7	100	+	134564619	134579549	0,0,0	12	140,124,172,168,117,78,123,107,82,84,83,363,	0,7626,15488,19048,20303,22494,26310,26711,27239,27853,28594,30397,	CDS=134564619:134579549;CDSphase=0;geneID=ENSG00000227471.9;gene_name=AKR1B15	AKR1B15	1641	IO	gene with protein product	protein-coding gene
chr17	45393901	45410424	ENST00000532038.5	100	-	45395455	45410288	0,0,0	16	1732,106,135,78,99,123,109,99,105,91,68,84,81,183,408,193,	0,1842,2081,2305,2585,2766,3014,4047,8812,9717,10127,10543,10699,11022,11774,16330,	CDS=45395455:45410288;CDSphase=0;geneID=ENSG00000159314.11;gene_name=ARHGAP27	ARHGAP27	3694	IO	gene with protein product	protein-coding gene
chr7	99374248	99394801	ENST00000443222.6	100	+	99385714	99394102	0,0,0	10	330,77,105,223,108,207,76,206,87,351,	0,11453,12436,13790,15656,16644,16929,18422,19784,20202,	CDS=99385714:99394102;CDSphase=0;geneID=ENSG00000130429.15;gene_name=ARPC1B	ARPC1B	1770	IO	gene with protein product	protein-coding gene
chr11	75260121	75351661	ENST00000420843.7	100	-	75266162	75351607	0,0,0	16	6153,52,71,24,84,138,73,85,136,68,60,197,45,61,31,74,	0,7530,8767,11579,12773,13952,16717,17242,18487,20953,21840,23165,24113,27193,29887,91466,	CDS=75266162:75351607;CDSphase=0;geneID=ENSG00000137486.17;gene_name=ARRB1	ARRB1	7352	IM	gene with protein product	protein-coding gene
chr1	23428562	23436677	ENST00000495646.5	100	-	23429855	23436642	0,0,0	10	1368,91,223,196,108,68,116,86,178,118,	0,2472,3133,4514,4862,5063,5691,5970,7288,7997,	CDS=23429855:23436642;CDSphase=0;geneID=ENSG00000088280.19;gene_name=ASAP3	ASAP3	2552	MO	gene with protein product	protein-coding gene
chr19	14119511	14136589	ENST00000263382.8	100	-	14120458	14136456	0,0,0	4	1154,177,116,242,	0,2020,6610,16836,	CDS=14120458:14136456;CDSphase=0;geneID=ENSG00000105011.9;gene_name=ASF1B	ASF1B	1689	MO	gene with protein product	protein-coding gene
chr20	31664451	31722597	ENST00000376062.6	100	-	31665948	31722218	0,0,0	2	1635,943,	0,57203,	CDS=31665948:31722218;CDSphase=0;geneID=ENSG00000171552.13;gene_name=BCL2L1	BCL2L1	2578	IO	gene with protein product	protein-coding gene
chr14	23306834	23325369	ENST00000553781.5	100	+	23307767	23325286	0,0,0	9	60,88,440,115,68,107,88,152,123,	0,357,925,15346,16164,16542,17130,17303,18412,	CDS=23307767:23325286;CDSphase=0;geneID=ENSG00000258643.5;gene_name=BCL2L2-PABPN1	BCL2L2-PABPN1	1241	MO	readthrough	other
chr11	61950062	61963344	ENST00000534553.5	100	+	61955788	61962259	0,0,0	5	365,95,45,234,1090,	0,5044,5280,5655,12192,	CDS=61955788:61962259;CDSphase=0;geneID=ENSG00000167995.16;gene_name=BEST1	BEST1	1829	MO	gene with protein product	protein-coding gene
chr10	42782794	42834937	ENST00000374518.6	100	+	42784394	42831096	0,0,0	23	36,209,191,80,189,143,122,188,140,758,102,158,82,74,177,189,181,59,123,148,176,162,4072,	0,1567,2687,4373,7528,8832,9698,10162,11057,13679,14627,15673,19342,33804,34523,37441,37713,38139,39267,40323,40814,47466,48071,	CDS=42784394:42831096;CDSphase=0;geneID=ENSG00000165733.8;gene_name=BMS1	BMS1	7759	MO	gene with protein product	protein-coding gene
chr12	12357077	12471233	ENST00000314565.9	100	+	12357451	12465776	0,0,0	4	432,144,158,5688,	0,4128,78550,108468,	CDS=12357451:12465776;CDSphase=0;geneID=ENSG00000165714.11;gene_name=BORCS5	BORCS5	6422	IO	gene with protein product	protein-coding gene
chr11	62662815	62665217	ENST00000524958.5	100	-	62663049	62665169	0,0,0	4	344,98,125,87,	0,420,2033,2315,	CDS=62663049:62665169;CDSphase=0;geneID=ENSG00000278615.4;gene_name=C11orf98	C11orf98	654	IM	gene with protein product	protein-coding gene
chr12	7108051	7111606	ENST00000435921.6	100	+	7108051	7111606	0,0,0	3	61,275,236,	0,2246,3319,	geneID=ENSG00000205885.7;gene_name=C1RL-AS1	C1RL-AS1	572	IO	RNA, long non-coding	non-coding RNA
chr20	64034343	64039001	ENST00000444463.5	100	+	64034343	64039001	0,0,0	4	1704,2066,153,380,	0,1793,3952,4278,	geneID=ENSG00000196421.8;gene_name=C20orf204	C20orf204	4303	IO	gene with protein product	protein-coding gene
chr5	134845679	134859109	ENST00000338051.4	100	+	134854900	134855467	0,0,0	2	58,4212,	0,9218,	CDS=134854900:134855467;CDSphase=0;geneID=ENSG00000181904.9;gene_name=C5orf24	C5orf24	4270	MO	gene with protein product	protein-coding gene
chr3	191329084	191392175	ENST00000392456.4	100	+	191329674	191391760	0,0,0	11	639,63,127,91,118,116,45,105,80,107,435,	0,28003,28913,31984,40834,51074,51602,51743,53661,60411,62656,	CDS=191329674:191391760;CDSphase=0;geneID=ENSG00000152492.15;gene_name=CCDC50	CCDC50	1926	IO	gene with protein product	protein-coding gene
chr16	4510668	4538773	ENST00000567695.6	100	-	4512571	4514130	0,0,0	6	2015,274,156,99,90,72,	0,2122,3027,3377,3906,28033,	CDS=4512571:4514130;CDSphase=0;geneID=ENSG00000089486.17;gene_name=CDIP1	CDIP1	2706	IO	gene with protein product	protein-coding gene
chr15	92900188	93022162	ENST00000626874.2	100	+	92901237	93020325	0,0,0	38	636,133,232,87,62,108,141,134,226,101,45,179,125,217,90,191,189,163,153,72,150,149,97,93,171,176,42,140,139,151,123,129,141,135,179,100,214,2151,	0,978,24132,27055,28841,37329,39389,41633,42654,44226,45632,45849,48763,53168,55234,56270,67136,71576,72076,74690,78045,78946,80626,81176,84141,85309,91287,92670,96768,97064,98310,100323,101988,104428,108956,112156,114507,119823,	CDS=92901237:93020325;CDSphase=0;geneID=ENSG00000173575.22;gene_name=CHD2	CHD2	7764	IO	gene with protein product	protein-coding gene
chr17	7884795	7912755	ENST00000380358.9	100	+	7884806	7911585	0,0,0	40	288,113,171,125,284,131,151,194,234,204,212,132,100,192,201,138,122,174,142,132,118,125,232,167,178,66,86,134,145,163,122,136,102,126,109,133,196,164,127,1292,	0,4868,5775,6144,8490,9009,9319,9619,10121,10543,12287,13175,13700,14215,14547,15100,15494,15762,16056,16448,17814,18141,18476,19029,19646,20304,20825,21060,21757,22073,22330,22557,22805,23098,23606,23901,24347,25632,26051,26668,	CDS=7884806:7911585;CDSphase=0;geneID=ENSG00000170004.17;gene_name=CHD3	CHD3	7361	IO	gene with protein product	protein-coding gene
chr7	128655961	128658791	ENST00000629111.1	100	-	128655961	128658791	0,0,0	2	925,1807,	0,1023,	geneID=ENSG00000281490.1;gene_name=CICP14	CICP14	2732	IO	pseudogene	pseudogene
chr16	10866221	10902104	ENST00000637439.1	100	+	10866289	10902104	0,0,0	7	351,147,96,63,81,45,67,	0,29060,29447,32448,32700,35292,35816,	CDS=10866289:10902104;CDSphase=0;geneID=ENSG00000179583.19;gene_name=CIITA	CIITA	850	MO	gene with protein product	protein-coding gene
chr16	31700589	31707437	ENST00000254109.9	100	+	31700589	31707437	0,0,0	9	149,196,147,212,171,124,121,145,547,	0,1073,1945,2566,3630,4759,5082,5300,6301,	geneID=ENSG00000131797.12;gene_name=CLUHP3	CLUHP3	1812	IO	pseudogene	pseudogene
chr16	4340250	4416587	ENST00000572467.5	100	-	4340318	4416518	0,0,0	31	155,66,137,85,87,92,136,117,90,142,86,105,143,87,109,176,127,138,93,146,58,55,83,87,51,77,184,71,75,97,129,	0,669,1117,2956,15035,16917,17717,18116,19045,19229,20027,20193,20692,20911,21110,21734,22361,24025,24346,24524,24752,25240,47735,48294,55038,65240,67250,67930,72105,73057,76208,	CDS=4340318:4416518;CDSphase=0;geneID=ENSG00000103426.12;gene_name=CORO7-PAM16	CORO7-PAM16	3284	MO	readthrough	other
chr11	62665308	62667397	ENST00000398922.6	100	+	62665308	62667397	0,0,0	3	24,300,1044,	0,338,1045,	geneID=ENSG00000214756.8;gene_name=CSKMT	CSKMT	1368	IO	gene with protein product	protein-coding gene
chr15	82459471	82470008	ENST00000456932.6	100	+	82459471	82470008	0,0,0	7	164,3504,487,171,199,133,159,	0,1832,6916,8013,9802,10102,10378,	geneID=ENSG00000276710.4;gene_name=CSPG4P10	CSPG4P10	4817	IO	pseudogene	pseudogene
chr15	85191437	85202009	ENST00000558282.5	100	+	85191437	85202009	0,0,0	7	165,3505,487,171,199,133,193,	0,1832,6917,8014,9803,10103,10379,	geneID=ENSG00000259295.6;gene_name=CSPG4P12	CSPG4P12	4853	IO	pseudogene	pseudogene
chr11	126304059	126350005	ENST00000263579.5	100	+	126304080	126345613	0,0,0	6	222,175,146,114,111,4659,	0,2510,27345,34226,39247,41287,	CDS=126304080:126345613;CDSphase=0;geneID=ENSG00000110063.10;gene_name=DCPS	DCPS	5427	MO	gene with protein product	protein-coding gene
chr11	82899974	82928889	ENST00000532277.5	100	+	82914738	82928889	0,0,0	5	179,368,100,129,113,	0,1480,13312,14748,28802,	CDS=82914738:82928889;CDSphase=0;geneID=ENSG00000165490.13;gene_name=DDIAS	DDIAS	889	MO	gene with protein product	protein-coding gene
chr12	9418672	9448229	ENST00000432996.2	100	-	9418672	9448229	0,0,0	27	221,79,85,101,67,150,104,73,57,113,132,109,39,68,45,80,47,153,209,88,108,114,165,87,249,78,126,	0,439,816,1308,1516,1842,2715,3145,3892,5855,6798,7043,7409,8960,9148,10459,10887,11915,13693,14296,14635,15353,18267,18730,19338,24862,29431,	geneID=ENSG00000214826.5;gene_name=DDX12P	DDX12P	2947	IO	pseudogene	pseudogene
chr12	12813315	12825107	ENST00000541537.5	100	+	12813315	12825107	0,0,0	9	139,94,189,72,119,72,117,147,568,	0,815,7892,8339,8649,9345,9887,10554,11224,	geneID=ENSG00000213782.7;gene_name=DDX47	DDX47	1517	MO	gene with protein product	protein-coding gene
chr15	88494439	88546645	ENST00000557842.6	100	-	88531362	88531705	0,0,0	9	224,113,155,790,192,188,851,103,106,	0,9435,16992,17911,22342,33159,36183,37173,52100,	CDS=88531362:88531705;CDSphase=0;geneID=ENSG00000140543.14;gene_name=DET1	DET1	2722	IO	gene with protein product	protein-coding gene
chr10	77790790	77829442	ENST00000424842.5	100	-	77792439	77829442	0,0,0	20	1753,110,110,128,144,197,171,149,184,141,134,163,151,90,113,145,124,93,104,88,	0,3217,4058,5270,5660,14874,15967,17005,18756,20303,21133,21424,25760,26216,26986,28530,29104,33593,38091,38564,	CDS=77792439:77829442;CDSphase=0;geneID=ENSG00000151208.17;gene_name=DLG5	DLG5	4292	IO	gene with protein product	protein-coding gene
chr15	101751031	101773472	ENST00000561463.1	100	+	101751031	101773472	0,0,0	4	714,12466,170,1693,	0,1434,18050,20748,	geneID=ENSG00000259660.2;gene_name=DNM1P47	DNM1P47	15043	IO	pseudogene	pseudogene
chr2	25227854	25342590	ENST00000264709.7	100	-	25234278	25313984	0,0,0	23	6566,119,70,86,149,91,146,85,184,113,80,45,150,157,108,159,216,147,44,271,105,249,161,	0,7852,9081,11275,12447,12785,13707,16043,16300,16685,17398,18165,18305,18765,19196,19736,20182,47086,47645,54586,72284,86058,114575,	CDS=25234278:25313984;CDSphase=0;geneID=ENSG00000119772.16;gene_name=DNMT3A	DNMT3A	9501	IO	gene with protein product	protein-coding gene
chr6	7541616	7586572	ENST00000418664.2	100	+	7541915	7585878	0,0,0	24	469,103,149,175,129,51,162,105,96,126,153,155,127,202,227,167,139,194,163,84,108,99,498,3931,	0,14101,16499,17609,21035,22119,23742,24760,25737,26164,26820,27569,28820,29766,30225,32469,33040,33678,34677,35342,36162,36847,37658,41025,	CDS=7541915:7585878;CDSphase=0;geneID=ENSG00000096696.14;gene_name=DSP	DSP	7812	IO	gene with protein product	protein-coding gene
chr14	101964572	102011733	ENST00000643684.1	100	+	101964572	102011733	0,0,0	31	375,88,174,256,187,272,228,1077,180,150,147,141,177,111,120,240,156,114,111,210,147,167,174,433,195,283,101,160,244,184,994,	0,11139,14746,15146,15791,18446,18809,21114,22880,24130,26954,29611,30100,30413,30608,32462,35416,35713,36381,36572,36962,37964,38219,39945,40469,41315,42435,43605,45270,45703,46167,	geneID=ENSG00000197102.12;gene_name=DYNC1H1	DYNC1H1	7596	IO	gene with protein product	protein-coding gene
chr1	206635535	206655175	ENST00000367109.7	100	+	206635703	206648965	0,0,0	3	245,112,7788,	0,2114,11852,	CDS=206635703:206648965;CDSphase=0;geneID=ENSG00000143479.17;gene_name=DYRK3	DYRK3	8145	MO	gene with protein product	protein-coding gene
chr3	186783204	186784659	ENST00000441007.5	100	+	186783610	186784659	0,0,0	4	146,192,46,96,	0,243,1227,1359,	CDS=186783610:186784659;CDSphase=0;geneID=ENSG00000156976.17;gene_name=EIF4A2	EIF4A2	480	IO	gene with protein product	protein-coding gene
chr6	170290702	170405348	ENST00000630384.2	100	+	170291057	170404590	0,0,0	11	370,1755,181,102,173,93,207,109,93,52,586,	0,26667,32376,39746,57448,67523,97584,100310,104784,113847,114060,	CDS=170291057:170404590;CDSphase=0;geneID=ENSG00000112584.13;gene_name=FAM120B	FAM120B	3721	IO	gene with protein product	protein-coding gene
chrX	52926401	52958494	ENST00000613284.1	100	-	52947946	52948588	0,0,0	4	1364,79,1102,90,	0,20193,21202,32003,	CDS=52947946:52948588;CDSphase=0;geneID=ENSG00000268350.7;gene_name=FAM156A	FAM156A	2635	IO	gene with protein product	protein-coding gene
chr16	30919318	30923269	ENST00000563777.1	100	-	30919318	30923269	0,0,0	1	3951,	0,	geneID=ENSG00000260852.1;gene_name=FBXL19-AS1	FBXL19-AS1	3951	IO	RNA, long non-coding	non-coding RNA
chr15	50354958	50356034	ENST00000619314.1	100	+	50354958	50356034	0,0,0	1	1076,	0,	geneID=ENSG00000244879.8;gene_name=GABPB1-AS1	GABPB1-AS1	1076	IO	RNA, long non-coding	non-coding RNA
chr1	173858558	173867045	ENST00000651080.1	100	-	173858558	173867045	0,0,0	8	747,48,77,38,30,40,36,55,	0,5698,6912,7298,7618,7969,8202,8432,	geneID=ENSG00000234741.8;gene_name=GAS5	GAS5	1071	IM	RNA, long non-coding	non-coding RNA
chr17	36544911	36547747	ENST00000611219.1	100	+	36545724	36545931	0,0,0	2	186,2129,	0,707,	CDS=36545724:36545931;CDSphase=0;geneID=ENSG00000278311.5;gene_name=GGNBP2	GGNBP2	2315	IO	gene with protein product	protein-coding gene
chr19	3094361	3123999	ENST00000078429.9	100	+	3094651	3121179	0,0,0	7	426,185,155,129,130,154,3011,	0,15787,18968,20582,24562,24844,26627,	CDS=3094651:3121179;CDSphase=0;geneID=ENSG00000088256.9;gene_name=GNA11	GNA11	4190	IO	gene with protein product	protein-coding gene
chr3	52681155	52689105	ENST00000479230.5	100	+	52686791	52689105	0,0,0	6	120,59,138,114,84,32,	0,5613,6090,6346,6953,7918,	CDS=52686791:52689105;CDSphase=0;geneID=ENSG00000163938.17;gene_name=GNL3	GNL3	547	IO	gene with protein product	protein-coding gene
chr7	75185384	75191533	ENST00000618412.4	100	-	75185384	75191533	0,0,0	4	1911,42,42,995,	0,2690,3830,5154,	geneID=ENSG00000277053.4;gene_name=GTF2IP1	GTF2IP1	2990	MO	pseudogene	pseudogene
chr2	27335519	27337664	ENST00000655380.1	100	+	27335519	27337664	0,0,0	4	569,179,116,182,	0,772,1691,1963,	geneID=ENSG00000234945.8;gene_name=GTF3C2-AS1	GTF3C2-AS1	1046	IO	RNA, long non-coding	non-coding RNA
chr22	23638486	23652886	ENST00000430357.4	100	-	23638486	23652886	0,0,0	4	456,116,98,26,	0,1821,13992,14374,	geneID=ENSG00000228315.12;gene_name=GUSBP11	GUSBP11	696	MO	pseudogene	pseudogene
chr2	36968382	36988859	ENST00000425467.5	100	-	36968467	36988859	0,0,0	2	219,214,	0,20263,	CDS=36968467:36988859;CDSphase=0;geneID=ENSG00000008869.12;gene_name=HEATR5B	HEATR5B	433	IO	gene with protein product	protein-coding gene
chr15	63608617	63833948	ENST00000443617.7	100	-	63609080	63775623	0,0,0	78	649,306,153,253,77,166,170,170,139,170,103,123,156,182,139,126,66,294,174,102,147,106,200,131,201,128,128,206,214,271,175,201,53,269,221,125,232,117,161,199,776,521,84,240,177,111,107,156,194,238,121,216,269,52,121,313,172,121,115,174,222,192,133,153,222,126,166,135,172,145,128,144,97,312,195,96,956,122,	0,3633,7150,7812,14197,15107,15540,17367,20059,21848,24091,25230,26115,27343,28887,29793,30093,31534,32852,34339,34786,36374,36865,39451,41107,42635,43796,45501,47124,47470,49926,51118,52355,53135,54366,55852,57301,57738,60920,63878,65724,69227,71459,71919,77741,80971,81923,83793,85346,85694,86156,87506,90110,98162,104157,104735,107684,109956,110165,114564,116674,119029,120618,120879,124306,12610…	CDS=63609080:63775623;CDSphase=0;geneID=ENSG00000103657.14;gene_name=HERC1	HERC1	15197	IO	gene with protein product	protein-coding gene
chr15	28111039	28322172	ENST00000261609.12	100	-	28111762	28321433	0,0,0	93	996,213,106,191,113,195,142,84,198,188,140,92,162,178,215,199,116,156,126,119,159,132,108,154,192,141,184,172,226,145,172,82,178,91,144,82,112,176,92,106,191,140,109,126,169,99,137,268,143,144,139,231,197,148,182,183,193,188,192,152,137,174,134,196,128,133,215,151,104,171,186,156,185,179,125,229,201,194,252,114,158,152,189,174,172,111,157,101,220,135,115,103,98,	0,2031,2533,3572,4389,5625,5973,10306,12997,13966,19123,19463,21060,21613,24438,30392,30691,31198,31787,32833,33037,33633,35197,41637,52054,56647,57367,58444,63355,64472,65388,65647,65910,66379,67847,68102,71361,75537,79925,80099,80921,85175,85421,87338,87561,90416,91073,91307,95200,99962,101405,102702,103036,103615,104581,107449,109412,110988,117178,118155,118420,118634,119327,122106,122394,1226…	CDS=28111762:28321433;CDSphase=0;geneID=ENSG00000128731.17;gene_name=HERC2	HERC2	15357	IO	gene with protein product	protein-coding gene
chr1	23303770	23306632	ENST00000464516.1	100	-	23303770	23306632	0,0,0	2	336,221,	0,2641,	geneID=ENSG00000125944.20;gene_name=HNRNPR	HNRNPR	557	IO	gene with protein product	protein-coding gene
chr1	152212075	152224193	ENST00000368801.3	100	-	152213075	152223253	0,0,0	3	9415,163,51,	0,11040,12067,	CDS=152213075:152223253;CDSphase=0;geneID=ENSG00000197915.6;gene_name=HRNR	HRNR	9629	IO	gene with protein product	protein-coding gene
chr21	33229900	33262756	ENST00000382264.7	100	+	33241922	33262716	0,0,0	9	316,92,42,124,173,146,169,131,196,	0,11985,13772,15050,16817,18808,22761,30696,32660,	CDS=33241922:33262716;CDSphase=0;geneID=ENSG00000159110.19;gene_name=IFNAR2	IFNAR2	1389	IO	gene with protein product	protein-coding gene
chr21	33266366	33297221	ENST00000290200.7	100	+	33266465	33296357	0,0,0	7	148,124,158,167,148,158,1038,	0,2027,10229,13385,16727,21737,29817,	CDS=33266465:33296357;CDSphase=0;geneID=ENSG00000243646.10;gene_name=IL10RB	IL10RB	1941	IO	gene with protein product	protein-coding gene
chr1	153661787	153670993	ENST00000361891.9	100	-	153662395	153670922	0,0,0	14	769,91,115,62,88,79,117,66,103,78,105,43,60,76,	0,917,1231,1427,2255,2608,3432,3875,5767,6212,6665,8048,8383,9130,	CDS=153662395:153670922;CDSphase=0;geneID=ENSG00000143621.17;gene_name=ILF2	ILF2	1852	MO	gene with protein product	protein-coding gene
chr19	10654260	10692417	ENST00000449870.5	100	+	10670605	10689312	0,0,0	20	227,93,230,178,148,92,96,112,98,112,111,200,168,138,177,154,54,363,129,3239,	0,16255,16713,17097,22902,24352,24836,25555,26085,26758,26958,27732,28276,28864,29105,29375,29656,33085,34289,34918,	CDS=10670605:10689312;CDSphase=0;geneID=ENSG00000129351.17;gene_name=ILF3	ILF3	6119	IO	gene with protein product	protein-coding gene
chr6	33620364	33696574	ENST00000374316.9	100	+	33621602	33695780	0,0,0	59	72,1077,71,122,87,159,99,84,147,96,51,143,100,161,142,162,173,120,183,252,145,142,200,130,58,166,165,75,126,123,201,252,126,126,121,191,149,109,91,170,175,185,201,111,96,102,87,111,193,126,173,165,193,105,128,166,161,162,863,	0,250,20119,35401,37567,38305,38656,39101,42163,42546,43135,43373,44505,44688,45470,46764,47427,48150,48609,49960,50306,50800,51664,53226,53843,55326,56403,56650,57139,58056,58274,59517,59964,60190,62159,62842,63655,63992,64233,64409,64994,65278,65688,66044,66644,66861,67113,67692,67874,68291,68873,69669,70552,71250,71436,72363,73180,74559,75347,	CDS=33621602:33695780;CDSphase=0;geneID=ENSG00000096433.11;gene_name=ITPR3	ITPR3	9870	IO	gene with protein product	protein-coding gene
chr17	75032574	75049284	ENST00000579242.5	100	+	75032574	75049284	0,0,0	5	79,169,85,126,65,	0,356,1458,2657,16645,	geneID=ENSG00000180901.11;gene_name=KCTD2	KCTD2	524	MO	gene with protein product	protein-coding gene
chr4	122152332	122362752	ENST00000264501.8	100	+	122170647	122362247	0,0,0	86	252,88,130,117,79,65,187,82,194,80,151,157,79,92,118,156,98,179,107,209,228,138,180,129,120,281,251,259,838,71,174,121,147,128,200,198,212,152,151,153,241,143,220,159,176,176,707,246,94,51,207,239,245,106,98,186,169,212,199,60,227,131,124,110,91,254,216,181,202,162,140,202,201,180,138,258,151,158,193,218,252,204,195,135,166,722,	0,1692,18282,20703,22241,23517,33703,35098,35562,37667,39896,44302,44863,47026,48676,54777,55208,56826,57485,58554,67007,68000,72165,74374,76788,77598,82440,85759,87183,90665,91521,92687,93819,94350,94825,97152,98029,101862,102472,102798,104922,106368,110431,111109,111919,114450,118685,119827,122010,123639,127442,129203,134208,136754,148967,152465,153544,155616,156933,161295,163129,164399,165814,…	CDS=122170647:122362247;CDSphase=0;geneID=ENSG00000138688.15;gene_name=KIAA1109	KIAA1109	15896	IO	gene with protein product	protein-coding gene
chr16	84648510	84667686	ENST00000564996.6	100	+	84650867	84662133	0,0,0	5	139,79,1074,158,6109,	0,2341,8360,11249,13067,	CDS=84650867:84662133;CDSphase=0;geneID=ENSG00000135686.13;gene_name=KLHL36	KLHL36	7559	IO	gene with protein product	protein-coding gene
chr1	241532133	241592288	ENST00000366558.7	100	+	241532444	241592153	0,0,0	15	365,70,98,90,49,88,166,72,122,148,58,83,63,60,336,	0,16695,17543,18821,23478,28531,30033,32853,34357,36366,54545,56614,57917,58070,59819,	CDS=241532444:241592153;CDSphase=0;geneID=ENSG00000117009.12;gene_name=KMO	KMO	1868	IO	gene with protein product	protein-coding gene
chr11	118436489	118523917	ENST00000389506.10	100	+	118436512	118522172	0,0,0	36	455,70,2654,178,235,65,378,74,132,114,147,96,121,114,185,174,111,74,194,107,138,159,118,79,161,186,4249,81,65,171,75,175,108,84,130,2021,	0,32285,35172,40315,41477,43684,45225,45932,47693,48372,52124,53302,53639,54706,55254,56567,57798,58204,59210,59771,61446,61880,62813,63345,64497,65182,65908,71039,72646,73458,75461,83128,83467,84312,84798,85407,	CDS=118436512:118522172;CDSphase=0;geneID=ENSG00000118058.22;gene_name=KMT2A	KMT2A	13678	IO	gene with protein product	protein-coding gene
chr5	36885205	36886497	ENST00000506277.1	100	+	36885205	36886497	0,0,0	1	1292,	0,	geneID=ENSG00000249850.1;gene_name=KRT18P31	KRT18P31	1292	IO	pseudogene	pseudogene
chr18	23689442	23955066	ENST00000313654.13	100	+	23689683	23954648	0,0,0	75	535,153,118,119,171,92,116,119,91,132,63,135,138,47,100,53,106,100,157,124,143,98,154,161,109,98,145,127,140,116,212,205,145,141,162,99,84,231,114,110,81,107,51,152,111,112,168,197,117,155,142,103,117,180,143,171,152,163,134,145,120,134,118,141,140,132,154,164,184,141,160,131,94,120,564,	0,24477,58500,59985,61475,64278,68953,73962,84054,86349,88114,94580,120923,123614,124960,125745,126025,126945,130398,132809,134980,137259,137871,144385,147538,149338,150342,152952,153168,155566,156854,158021,168401,169246,172203,175342,178391,181988,186851,192493,195330,200568,204855,205464,209295,209511,209845,211684,213566,214490,215110,216079,218107,218313,219710,223268,224967,225255,225846,22…	CDS=23689683:23954648;CDSphase=0;geneID=ENSG00000053747.16;gene_name=LAMA3	LAMA3	10661	IO	gene with protein product	protein-coding gene
chr19	7888504	7902021	ENST00000618098.4	100	+	7895603	7900913	0,0,0	4	96,143,143,3361,	0,5212,7094,10156,	CDS=7895603:7900913;CDSphase=0;geneID=ENSG00000171017.11;gene_name=LRRC8E	LRRC8E	3743	MO	gene with protein product	protein-coding gene
chr1	235661040	235866906	ENST00000389793.7	100	-	235662939	235830417	0,0,0	53	2038,72,157,98,140,99,137,190,231,218,141,157,67,245,153,56,62,97,146,189,77,177,207,179,192,153,167,231,170,178,628,132,199,138,150,174,246,191,161,174,145,427,110,67,227,157,162,1030,2080,91,199,90,64,	0,2943,3424,16050,16439,25908,32309,36042,41706,48050,51016,54160,55671,59620,62987,67035,68555,69806,69991,72462,72789,73442,80381,82938,85295,90169,90964,92003,94437,96240,97931,101679,105038,109119,112801,113872,116022,119824,120886,126159,127660,130658,132462,139279,139830,141867,143463,144702,147414,151930,169185,172537,205802,	CDS=235662939:235830417;CDSphase=0;geneID=ENSG00000143669.14;gene_name=LYST	LYST	13466	IO	gene with protein product	protein-coding gene
chr1	39081315	39102981	ENST00000484793.5	100	+	39084218	39102848	0,0,0	4	228,55,272,279,	0,2047,2851,21387,	CDS=39084218:39102848;CDSphase=0;geneID=ENSG00000127603.28;gene_name=MACF1	MACF1	834	IO	gene with protein product	protein-coding gene
chr5	135333899	135399622	ENST00000511689.5	100	-	135334975	135389093	0,0,0	9	1242,175,90,100,111,198,107,205,561,	0,9360,12068,19046,26597,35506,36136,55022,65162,	CDS=135334975:135389093;CDSphase=0;geneID=ENSG00000113648.16;gene_name=MACROH2A1	MACROH2A1	2789	MO	gene with protein product	protein-coding gene
chr9	136850942	136860799	ENST00000485732.5	100	+	136850942	136860799	0,0,0	25	163,83,84,68,623,85,126,138,174,85,189,117,132,363,135,134,220,138,119,147,135,128,109,179,238,	0,914,1436,2199,2342,3049,3268,3596,3994,4311,4488,4789,5075,5521,5964,6222,6424,6716,7036,7457,7776,8062,8266,8943,9619,	geneID=ENSG00000177943.14;gene_name=MAMDC4	MAMDC4	4112	IO	gene with protein product	protein-coding gene
chr5	180784781	180815541	ENST00000333055.8	100	-	180791633	180792971	0,0,0	3	8316,419,128,	0,23866,30632,	CDS=180791633:180792971;CDSphase=0;geneID=ENSG00000131446.16;gene_name=MGAT1	MGAT1	8863	IO	gene with protein product	protein-coding gene
chr19	51693253	51693339	ENST00000385273.1	100	+	51693253	51693339	0,0,0	1	86,	0,	geneID=ENSG00000208008.1;gene_name=MIR125A	MIR125A	86	MO	RNA, micro	non-coding RNA
chr13	91350604	91350688	ENST00000385012.1	100	+	91350604	91350688	0,0,0	1	84,	0,	geneID=ENSG00000284536.1;gene_name=MIR17	MIR17	84	MO	RNA, micro	non-coding RNA
chr13	91351064	91351135	ENST00000362279.1	100	+	91351064	91351135	0,0,0	1	71,	0,	geneID=ENSG00000283762.1;gene_name=MIR20A	MIR20A	71	IM	RNA, micro	non-coding RNA
chr17	59841265	59841337	ENST00000362134.1	100	+	59841265	59841337	0,0,0	1	72,	0,	geneID=ENSG00000284190.1;gene_name=MIR21	MIR21	72	MO	RNA, micro	non-coding RNA
chr9	95085207	95085304	ENST00000384832.1	100	+	95085207	95085304	0,0,0	1	97,	0,	geneID=ENSG00000207563.1;gene_name=MIR23B	MIR23B	97	IO	RNA, micro	non-coding RNA
chr7	98881649	98881729	ENST00000582661.1	100	+	98881649	98881729	0,0,0	1	80,	0,	geneID=ENSG00000266019.1;gene_name=MIR3609	MIR3609	80	IM	RNA, micro	non-coding RNA
chr21	8208472	8208652	ENST00000615959.1	100	+	8208472	8208652	0,0,0	1	180,	0,	geneID=ENSG00000275708.1;gene_name=MIR3648-1	MIR3648-1	180	MO	RNA, micro	non-coding RNA
chr21	8986998	8987178	ENST00000581792.1	100	+	8986998	8987178	0,0,0	1	180,	0,	geneID=ENSG00000264462.1;gene_name=MIR3648-2	MIR3648-2	180	MO	RNA, micro	non-coding RNA
chr17	30117078	30117172	ENST00000362201.2	100	+	30117078	30117172	0,0,0	1	94,	0,	geneID=ENSG00000283935.1;gene_name=MIR423	MIR423	94	MO	RNA, micro	non-coding RNA
chr4	52712681	52712747	ENST00000578365.1	100	+	52712681	52712747	0,0,0	1	66,	0,	geneID=ENSG00000264585.1;gene_name=MIR4449	MIR4449	66	IO	RNA, micro	non-coding RNA
chr17	7015817	7019630	ENST00000443997.1	100	-	7015817	7019630	0,0,0	3	197,320,253,	0,1251,3560,	geneID=ENSG00000267532.5;gene_name=MIR497HG	MIR497HG	770	IO	RNA, long non-coding	non-coding RNA
chr9	123109493	123115477	ENST00000449175.1	100	-	123109493	123115477	0,0,0	1	5984,	0,	geneID=ENSG00000236901.6;gene_name=MIR600HG	MIR600HG	5984	IO	RNA, long non-coding	non-coding RNA
chr9	94166257	94179563	ENST00000652769.1	100	+	94166257	94179563	0,0,0	2	124,3699,	0,9607,	geneID=ENSG00000269929.3;gene_name=MIRLET7A1HG	MIRLET7A1HG	3823	IO	RNA, long non-coding	non-coding RNA
chrX	74161061	74162528	ENST00000445263.2	100	-	74161061	74162528	0,0,0	1	1467,	0,	geneID=ENSG00000224430.2;gene_name=MKRN5P	MKRN5P	1467	IO	pseudogene	pseudogene
chr9	13105703	13279590	ENST00000319217.11	100	-	13106964	13250315	0,0,0	47	1408,124,113,105,123,44,91,87,148,194,84,146,175,75,93,81,91,92,197,163,99,111,178,93,105,199,124,282,168,117,210,186,165,147,110,72,184,89,115,210,129,214,140,210,167,73,191,	0,3232,4248,4932,6320,7307,8227,9544,13798,16035,16383,17449,19512,20812,20976,28120,30388,31008,32253,34283,37762,41844,44807,52314,56987,62662,70048,70432,77714,80566,83080,84410,86427,87463,90417,99332,100212,111070,111476,113855,115668,116529,117867,118670,141931,144596,173696,	CDS=13106964:13250315;CDSphase=0;geneID=ENSG00000107186.16;gene_name=MPDZ	MPDZ	7722	IO	gene with protein product	protein-coding gene
chr11	1157952	1201138	ENST00000621226.2	100	+	1157999	1200702	0,0,0	49	120,78,60,262,115,91,110,214,126,118,139,111,70,138,165,95,127,256,53,101,152,139,114,180,240,157,129,163,44,189,10371,200,175,251,184,268,179,88,104,32,172,102,38,123,99,120,70,115,701,	0,2659,3574,3954,4579,5002,5929,6153,6454,7349,7669,9924,10530,10689,10909,14476,16543,16929,17265,18198,18561,18975,19278,19501,20491,21139,22069,22401,23186,23318,24202,34830,35532,36157,36534,37059,37923,38435,38664,38924,39515,39950,40315,40921,41134,41418,41742,41902,42485,	CDS=1157999:1200702;CDSphase=0;geneID=ENSG00000215182.8;gene_name=MUC5AC	MUC5AC	17448	IO	gene with protein product	protein-coding gene
chr17	8474204	8630761	ENST00000360416.7	100	-	8475803	8623246	0,0,0	43	1744,173,109,209,124,89,129,162,213,213,249,153,105,207,145,213,172,124,138,207,132,109,161,70,122,194,63,115,174,174,153,119,96,144,99,64,93,30,103,28,157,376,108,	0,2671,4133,5905,6197,7117,9933,13228,16135,18092,18571,19528,20932,25065,26621,30489,32113,34349,35607,38246,39333,39581,44426,44676,46673,46887,56418,61182,61553,67902,71243,72339,74108,74439,77841,79750,95515,102438,103031,114876,130621,148697,156449,	CDS=8475803:8623246;CDSphase=0;geneID=ENSG00000133026.12;gene_name=MYH10	MYH10	7762	IO	gene with protein product	protein-coding gene
chr19	50188185	50309790	ENST00000598205.5	100	+	50210365	50309790	0,0,0	42	122,408,157,28,103,24,93,64,99,141,96,119,153,174,174,115,188,122,70,161,109,132,207,138,124,172,213,145,207,105,153,249,213,213,162,129,89,124,209,109,173,151,	0,22177,29429,34897,35061,35968,37399,38717,42339,43744,56056,58818,60801,61464,62329,64453,69113,70958,72460,73289,75126,78691,79975,83223,83663,84374,87805,88571,89897,91851,92045,93408,98296,101250,102701,104075,105047,105378,113475,118863,120819,121454,	CDS=50210365:50309790;CDSphase=0;geneID=ENSG00000105357.18;gene_name=MYH14	MYH14	6137	IO	gene with protein product	protein-coding gene
chr5	70968482	70987150	ENST00000315147.8	100	-	70968482	70987150	0,0,0	6	1986,165,87,153,168,3376,	0,5646,7677,8423,11386,15292,	geneID=ENSG00000249437.7;gene_name=NAIP	NAIP	5935	IO	gene with protein product	protein-coding gene
chr1	16562318	16613487	ENST00000430580.6	100	-	16563942	16592021	0,0,0	29	1868,112,173,52,173,52,164,52,206,73,215,103,210,212,73,215,103,210,212,73,215,103,210,155,127,70,79,272,150,	0,2488,3314,4089,4860,5660,6754,10823,12168,12838,13948,14998,16874,18426,19101,20225,21275,23170,24731,25406,26530,27580,29528,29840,31122,32273,32612,46189,51019,	CDS=16563942:16592021;CDSphase=0;geneID=ENSG00000219481.10;gene_name=NBPF1	NBPF1	5932	IO	gene with protein product	protein-coding gene
chr1	120723948	120807662	ENST00000652763.1	100	+	120805590	120807662	0,0,0	8	302,74,260,336,83,70,210,56,	0,39687,61025,69212,78664,79016,81607,83658,	CDS=120805590:120807662;CDSphase=0;geneID=ENSG00000273136.7;gene_name=NBPF26	NBPF26	1391	IO	gene with protein product	protein-coding gene
chrX	119871831	119876662	ENST00000371437.5	100	+	119871911	119876534	0,0,0	3	182,90,149,	0,1472,4682,	CDS=119871911:119876534;CDSphase=0;geneID=ENSG00000125356.7;gene_name=NDUFA1	NDUFA1	421	IO	gene with protein product	protein-coding gene
chr19	14566077	14572062	ENST00000593353.5	100	-	14566830	14572000	0,0,0	3	188,167,174,	0,687,5811,	CDS=14566830:14572000;CDSphase=0;geneID=ENSG00000099795.7;gene_name=NDUFB7	NDUFB7	529	MO	gene with protein product	protein-coding gene
chr15	75346954	75348971	ENST00000564500.5	100	+	75348905	75348971	0,0,0	4	156,271,68,88,	0,248,1004,1929,	CDS=75348905:75348971;CDSphase=0;geneID=ENSG00000140398.14;gene_name=NEIL1	NEIL1	583	IO	gene with protein product	protein-coding gene
chr1	156668762	156677407	ENST00000368223.4	100	-	156669321	156677264	0,0,0	4	4443,74,125,926,	0,4691,6453,7719,	CDS=156669321:156677264;CDSphase=0;geneID=ENSG00000132688.11;gene_name=NES	NES	5568	IO	gene with protein product	protein-coding gene
chr17	7315627	7329316	ENST00000315614.11	100	-	7316122	7329312	0,0,0	29	700,166,113,145,108,88,180,159,165,162,99,228,146,132,170,79,77,199,163,86,182,265,73,89,112,299,66,445,286,	0,1577,1833,2160,2437,2641,2867,3422,5131,5484,5733,5932,6237,7107,7326,7857,8019,8186,8480,8767,9171,9581,10013,10627,10809,11083,11537,11812,13403,	CDS=7316122:7329312;CDSphase=0;geneID=ENSG00000215041.10;gene_name=NEURL4	NEURL4	5182	IO	gene with protein product	protein-coding gene
chr20	25452696	25585531	ENST00000278886.11	100	-	25453450	25526587	0,0,0	24	946,114,147,114,159,70,105,1047,284,107,133,81,111,175,141,137,171,153,191,67,173,97,191,77,	0,2976,5686,8825,9686,14692,17294,23346,26226,27464,29271,36547,37178,38654,43966,45513,48143,51255,52191,57977,60137,65056,73711,132758,	CDS=25453450:25526587;CDSphase=0;geneID=ENSG00000101004.15;gene_name=NINL	NINL	4991	IO	gene with protein product	protein-coding gene
chr11	72002863	72007916	ENST00000540626.5	100	-	72002863	72007916	0,0,0	7	675,213,117,177,137,229,728,	0,1023,1361,1776,2369,3171,4325,	geneID=ENSG00000137497.17;gene_name=NUMA1	NUMA1	2276	IO	gene with protein product	protein-coding gene
chr1	228208062	228361250	ENST00000284548.16	100	+	228211783	228360755	0,0,0	81	123,1006,270,261,309,267,282,276,276,276,276,276,276,276,276,276,276,279,267,270,267,267,113,154,105,267,270,267,267,267,273,267,267,273,267,267,264,264,264,264,264,264,264,267,267,273,273,197,76,273,276,288,282,371,871,279,79,125,198,33,99,219,61,71,123,140,201,83,174,157,117,165,159,178,114,168,103,130,112,43,1654,	0,3703,5378,6111,6727,7500,8358,8950,16396,35120,36233,37350,38465,41902,48588,56053,60467,65707,66115,66509,67697,68387,68867,69097,69691,70626,71112,71758,72116,72467,73870,74955,75440,78015,78710,79631,79998,80562,83835,84460,85290,86089,86717,98309,98838,99196,100048,101036,101421,107784,108646,109401,109829,110821,113281,115265,124797,125136,125520,126449,126752,127017,127728,128137,128941,1…	CDS=228211783:228360755;CDSphase=0;geneID=ENSG00000154358.21;gene_name=OBSCN	OBSCN	20499	IO	gene with protein product	protein-coding gene
chr15	41283989	41286426	ENST00000558457.5	100	+	41283989	41286426	0,0,0	3	121,139,416,	0,1235,2021,	geneID=ENSG00000247556.6;gene_name=OIP5-AS1	OIP5-AS1	676	MO	RNA, long non-coding	non-coding RNA
chr7	102433105	102439047	ENST00000482237.5	100	+	102438956	102439047	0,0,0	3	250,109,104,	0,3119,5838,	CDS=102438956:102439047;CDSphase=0;geneID=ENSG00000160991.16;gene_name=ORAI2	ORAI2	463	MO	gene with protein product	protein-coding gene
chr16	22297374	22335101	ENST00000615879.4	100	+	22308168	22333700	0,0,0	20	163,51,78,116,83,108,50,120,86,45,92,121,82,60,158,62,518,78,126,1458,	0,7781,10773,11550,12053,16245,16704,17714,19226,19620,19740,21451,25475,26979,27128,27830,28386,31135,34685,36269,	CDS=22308168:22333700;CDSphase=0;geneID=ENSG00000058600.16;gene_name=POLR3E	POLR3E	3655	MO	gene with protein product	protein-coding gene
chr17	68511779	68525818	ENST00000589017.5	100	+	68515399	68525818	0,0,0	8	363,133,183,171,92,62,47,65,	0,3207,3614,10976,11945,12236,13132,13974,	CDS=68515399:68525818;CDSphase=0;geneID=ENSG00000108946.14;gene_name=PRKAR1A	PRKAR1A	1116	IM	gene with protein product	protein-coding gene
chr20	4686349	4701590	ENST00000430350.2	100	+	4699220	4699982	0,0,0	2	159,2380,	0,12861,	CDS=4699220:4699982;CDSphase=0;geneID=ENSG00000171867.17;gene_name=PRNP	PRNP	2539	IO	gene with protein product	protein-coding gene
chr17	38752740	38764225	ENST00000619426.5	100	+	38752826	38764167	0,0,0	6	89,185,108,178,95,107,	0,409,3142,7690,9670,11378,	CDS=38752826:38764167;CDSphase=0;geneID=ENSG00000277791.5;gene_name=PSMB3	PSMB3	762	MO	gene with protein product	protein-coding gene
chr11	448267	487053	ENST00000532614.5	100	+	448267	487053	0,0,0	4	152,102,68,115,	0,11919,30817,38671,	geneID=ENSG00000174915.12;gene_name=PTDSS2	PTDSS2	437	IO	gene with protein product	protein-coding gene
chr16	589356	626026	ENST00000569575.5	100	+	590291	626026	0,0,0	6	191,173,61,61,78,128,	0,904,27851,28843,36075,36542,	CDS=590291:626026;CDSphase=0;geneID=ENSG00000197562.10;gene_name=RAB40C	RAB40C	692	IO	gene with protein product	protein-coding gene
chr13	113977782	114132623	ENST00000334062.8	100	-	113979346	114132489	0,0,0	24	1640,184,104,209,83,107,74,78,78,107,124,75,115,149,157,105,77,73,81,77,95,104,118,189,	0,3892,14702,18748,21802,23043,29750,31604,33388,35359,37426,38414,39454,40321,40980,43621,46496,49606,50064,52028,63217,74269,95937,154652,	CDS=113979346:114132489;CDSphase=0;geneID=ENSG00000185989.11;gene_name=RASA3	RASA3	4203	IO	gene with protein product	protein-coding gene
chr8	93740120	93740773	ENST00000623283.1	100	+	93740120	93740773	0,0,0	1	653,	0,	geneID=ENSG00000279331.1;gene_name=RBM12B-AS1	RBM12B-AS1	653	IO	RNA, long non-coding	non-coding RNA
chr2	106391289	106468326	ENST00000304514.11	100	-	106391478	106468288	0,0,0	23	224,202,140,2224,95,118,84,180,147,138,162,124,176,182,210,88,196,146,231,153,112,68,110,	0,21794,24560,31753,34704,38356,41645,41816,42938,43347,43751,44833,45124,45383,47678,50003,56128,60915,61406,65681,66277,67975,76927,	CDS=106391478:106468288;CDSphase=0;geneID=ENSG00000153165.18;gene_name=RGPD3	RGPD3	5510	IO	gene with protein product	protein-coding gene
chr2	107826936	107890841	ENST00000408999.3	100	+	107827013	107890731	0,0,0	23	149,68,112,153,231,146,196,88,210,182,176,124,162,138,147,180,84,136,95,2224,140,202,121,	0,9665,11320,11875,16072,16648,21404,27619,29823,32177,32442,32785,33829,34257,34657,35745,36012,39253,42946,43768,53031,55735,63784,	CDS=107827013:107890731;CDSphase=0;geneID=ENSG00000196862.9;gene_name=RGPD4	RGPD4	5464	IO	gene with protein product	protein-coding gene
chr9	35657750	35658018	ENST00000602361.1	100	-	35657750	35658018	0,0,0	1	268,	0,	geneID=ENSG00000269900.3;gene_name=RMRP	RMRP	268	IM	RNA, misc	non-coding RNA
chr19	11011707	11012006	ENST00000584303.2	100	+	11011707	11012006	0,0,0	1	299,	0,	geneID=ENSG00000276757.1;gene_name=RN7SL192P	RN7SL192P	299	IO	pseudogene	pseudogene
chr1	16514121	16514285	ENST00000383925.1	100	-	16514121	16514285	0,0,0	1	164,	0,	geneID=ENSG00000206652.1;gene_name=RNU1-1	RNU1-1	164	IO	RNA, small nuclear	non-coding RNA
chr6	53219260	53219424	ENST00000384181.1	100	+	53219260	53219424	0,0,0	1	164,	0,	geneID=ENSG00000206908.1;gene_name=RNU1-136P	RNU1-136P	164	IO	pseudogene	pseudogene
chr12	19724434	19724599	ENST00000364015.1	100	+	19724434	19724599	0,0,0	1	165,	0,	geneID=ENSG00000200885.1;gene_name=RNU1-146P	RNU1-146P	165	IO	pseudogene	pseudogene
chr7	53366057	53366209	ENST00000362759.1	100	+	53366057	53366209	0,0,0	1	152,	0,	geneID=ENSG00000199629.1;gene_name=RNU1-14P	RNU1-14P	152	IO	pseudogene	pseudogene
chr10	86889568	86889733	ENST00000363306.1	100	+	86889568	86889733	0,0,0	1	165,	0,	geneID=ENSG00000200176.1;gene_name=RNU1-19P	RNU1-19P	165	IM	pseudogene	pseudogene
chr1	16895979	16896143	ENST00000384278.1	100	+	16895979	16896143	0,0,0	1	164,	0,	geneID=ENSG00000207005.1;gene_name=RNU1-2	RNU1-2	164	IO	RNA, small nuclear	non-coding RNA
chr14	34546713	34546877	ENST00000383869.1	100	+	34546713	34546877	0,0,0	1	164,	0,	geneID=ENSG00000206596.1;gene_name=RNU1-27P	RNU1-27P	164	IO	pseudogene	pseudogene
chr14	34556225	34556389	ENST00000383861.1	100	-	34556225	34556389	0,0,0	1	164,	0,	geneID=ENSG00000206588.1;gene_name=RNU1-28P	RNU1-28P	164	IO	pseudogene	pseudogene
chr1	16666784	16666948	ENST00000384782.1	100	-	16666784	16666948	0,0,0	1	164,	0,	geneID=ENSG00000207513.1;gene_name=RNU1-3	RNU1-3	164	IO	RNA, small nuclear	non-coding RNA
chr2	60384604	60384763	ENST00000363937.1	100	+	60384604	60384763	0,0,0	1	159,	0,	geneID=ENSG00000200807.1;gene_name=RNU1-32P	RNU1-32P	159	IO	pseudogene	pseudogene
chr1	16740515	16740679	ENST00000384659.1	100	+	16740515	16740679	0,0,0	1	164,	0,	geneID=ENSG00000207389.1;gene_name=RNU1-4	RNU1-4	164	IO	RNA, small nuclear	non-coding RNA
chr4	67429590	67429754	ENST00000383902.1	100	-	67429590	67429754	0,0,0	1	164,	0,	geneID=ENSG00000206629.1;gene_name=RNU1-63P	RNU1-63P	164	MO	pseudogene	pseudogene
chrX	119423741	119423905	ENST00000384446.1	100	+	119423741	119423905	0,0,0	1	164,	0,	geneID=ENSG00000207175.1;gene_name=RNU1-67P	RNU1-67P	164	IO	pseudogene	pseudogene
chr1	8206433	8206597	ENST00000364105.1	100	-	8206433	8206597	0,0,0	1	164,	0,	geneID=ENSG00000200975.1;gene_name=RNU1-7P	RNU1-7P	164	IO	pseudogene	pseudogene
chr6	36639544	36639672	ENST00000459274.1	100	-	36639544	36639672	0,0,0	1	128,	0,	geneID=ENSG00000238554.1;gene_name=RNU1-88P	RNU1-88P	128	IO	pseudogene	pseudogene
chr4	135995928	135996092	ENST00000384592.1	100	-	135995928	135996092	0,0,0	1	164,	0,	geneID=ENSG00000207322.1;gene_name=RNU1-89P	RNU1-89P	164	IM	pseudogene	pseudogene
chr20	31901253	31901426	ENST00000362627.1	100	+	31901253	31901426	0,0,0	1	173,	0,	geneID=ENSG00000199497.1;gene_name=RNU1-94P	RNU1-94P	173	IO	pseudogene	pseudogene
chr12	120293096	120293237	ENST00000363925.1	100	-	120293096	120293237	0,0,0	1	141,	0,	geneID=ENSG00000200795.1;gene_name=RNU4-1	RNU4-1	141	MO	RNA, small nuclear	non-coding RNA
chr12	120291762	120291903	ENST00000365668.1	100	-	120291762	120291903	0,0,0	1	141,	0,	geneID=ENSG00000202538.1;gene_name=RNU4-2	RNU4-2	141	MO	RNA, small nuclear	non-coding RNA
chr3	172796428	172796558	ENST00000364588.1	100	-	172796428	172796558	0,0,0	1	130,	0,	geneID=ENSG00000201458.1;gene_name=RNU4-4P	RNU4-4P	130	MO	pseudogene	pseudogene
chrX	16875145	16875267	ENST00000410804.1	100	-	16875145	16875267	0,0,0	1	122,	0,	geneID=ENSG00000222736.1;gene_name=RNU4-6P	RNU4-6P	122	MO	pseudogene	pseudogene
chr9	124887409	124887549	ENST00000362443.1	100	-	124887409	124887549	0,0,0	1	140,	0,	geneID=ENSG00000199313.1;gene_name=RNU4-82P	RNU4-82P	140	MO	pseudogene	pseudogene
chr3	175609478	175609613	ENST00000364778.1	100	+	175609478	175609613	0,0,0	1	135,	0,	geneID=ENSG00000201648.1;gene_name=RNU4-91P	RNU4-91P	135	MO	pseudogene	pseudogene
chr4	81334302	81334418	ENST00000384337.1	100	+	81334302	81334418	0,0,0	1	116,	0,	geneID=ENSG00000207065.1;gene_name=RNU5A-2P	RNU5A-2P	116	MO	pseudogene	pseudogene
chr1	210374153	210374267	ENST00000364102.1	100	-	210374153	210374267	0,0,0	1	114,	0,	geneID=ENSG00000200972.1;gene_name=RNU5A-8P	RNU5A-8P	114	IO	pseudogene	pseudogene
chr1	44731054	44731170	ENST00000363299.1	100	-	44731054	44731170	0,0,0	1	116,	0,	geneID=ENSG00000200169.1;gene_name=RNU5D-1	RNU5D-1	116	IM	RNA, small nuclear	non-coding RNA
chr9	132421640	132421690	ENST00000516712.1	100	+	132421640	132421690	0,0,0	1	50,	0,	geneID=ENSG00000252521.1;gene_name=RNU5D-2P	RNU5D-2P	50	IM	pseudogene	pseudogene
chr1	11908151	11908271	ENST00000362477.1	100	+	11908151	11908271	0,0,0	1	120,	0,	geneID=ENSG00000199347.1;gene_name=RNU5E-1	RNU5E-1	120	IM	RNA, small nuclear	non-coding RNA
chr1	11909807	11909927	ENST00000364931.1	100	-	11909807	11909927	0,0,0	1	120,	0,	geneID=ENSG00000201801.1;gene_name=RNU5E-4P	RNU5E-4P	120	IO	pseudogene	pseudogene
chr1	44819882	44819997	ENST00000365574.1	100	-	44819882	44819997	0,0,0	1	115,	0,	geneID=ENSG00000202444.1;gene_name=RNU5E-6P	RNU5E-6P	115	IO	pseudogene	pseudogene
chr1	148362369	148362533	ENST00000384610.1	100	-	148362369	148362533	0,0,0	1	164,	0,	geneID=ENSG00000207340.1;gene_name=RNVU1-1	RNVU1-1	164	IM	RNA, small nuclear	non-coding RNA
chr1	145281115	145281279	ENST00000384770.1	100	+	145281115	145281279	0,0,0	1	164,	0,	geneID=ENSG00000207501.1;gene_name=RNVU1-14	RNVU1-14	164	MO	RNA, small nuclear	non-coding RNA
chr1	143729406	143729570	ENST00000384010.1	100	-	143729406	143729570	0,0,0	1	164,	0,	geneID=ENSG00000206737.1;gene_name=RNVU1-18	RNVU1-18	164	IO	RNA, small nuclear	non-coding RNA
chr1	148388489	148388651	ENST00000384499.1	100	-	148388489	148388651	0,0,0	1	162,	0,	geneID=ENSG00000238825.1;gene_name=RNVU1-2	RNVU1-2	162	IO	RNA, small nuclear	non-coding RNA
chr1	146376806	146376970	ENST00000615842.1	100	+	146376806	146376970	0,0,0	1	164,	0,	geneID=ENSG00000273768.1;gene_name=RNVU1-29	RNVU1-29	164	IO	RNA, small nuclear	non-coding RNA
chr1	144551778	144551943	ENST00000617626.1	100	-	144551778	144551943	0,0,0	1	165,	0,	geneID=ENSG00000278099.1;gene_name=RNVU1-2A	RNVU1-2A	165	IM	RNA, small nuclear	non-coding RNA
chr1	148038752	148038916	ENST00000383858.1	100	-	148038752	148038916	0,0,0	1	164,	0,	geneID=ENSG00000206585.1;gene_name=RNVU1-7	RNVU1-7	164	IO	RNA, small nuclear	non-coding RNA
chr2	210002564	210022259	ENST00000354506.10	100	+	210002661	210019791	0,0,0	5	219,80,140,135,2591,	0,7092,13408,13942,17104,	CDS=210002661:210019791;CDSphase=0;geneID=ENSG00000197713.15;gene_name=RPE	RPE	3165	MO	gene with protein product	protein-coding gene
chr12	6510221	6510551	ENST00000459255.1	100	+	6510221	6510551	0,0,0	1	330,	0,	geneID=ENSG00000239002.3;gene_name=SCARNA10	SCARNA10	330	IO	RNA, small nucleolar	non-coding RNA
chr12	6967336	6967606	ENST00000459155.1	100	-	6967336	6967606	0,0,0	1	270,	0,	geneID=ENSG00000238795.1;gene_name=SCARNA12	SCARNA12	270	IM	RNA, small nucleolar	non-coding RNA
chr14	95533354	95533629	ENST00000516672.1	100	-	95533354	95533629	0,0,0	1	275,	0,	geneID=ENSG00000252481.1;gene_name=SCARNA13	SCARNA13	275	IO	RNA, small nucleolar	non-coding RNA
chr15	82755944	82756071	ENST00000516881.1	100	+	82755944	82756071	0,0,0	1	127,	0,	geneID=ENSG00000277864.1;gene_name=SCARNA15	SCARNA15	127	MO	RNA, small nucleolar	non-coding RNA
chr18	49814132	49814276	ENST00000516183.1	100	+	49814132	49814276	0,0,0	1	144,	0,	geneID=ENSG00000251992.1;gene_name=SCARNA17	SCARNA17	144	IO	RNA, small nucleolar	non-coding RNA
chr1	109100192	109100612	ENST00000458748.1	100	+	109100192	109100612	0,0,0	1	420,	0,	geneID=ENSG00000278249.1;gene_name=SCARNA2	SCARNA2	420	IO	RNA, small nucleolar	non-coding RNA
chr17	60231515	60231646	ENST00000516768.1	100	-	60231515	60231646	0,0,0	1	131,	0,	geneID=ENSG00000252577.1;gene_name=SCARNA20	SCARNA20	131	IO	RNA, small nucleolar	non-coding RNA
chr17	7906121	7906260	ENST00000517026.1	100	+	7906121	7906260	0,0,0	1	139,	0,	geneID=ENSG00000252835.1;gene_name=SCARNA21	SCARNA21	139	IO	RNA, small nucleolar	non-coding RNA
chr2	233275726	233276002	ENST00000516201.1	100	+	233275726	233276002	0,0,0	1	276,	0,	geneID=ENSG00000252010.1;gene_name=SCARNA5	SCARNA5	276	IO	RNA, small nucleolar	non-coding RNA
chr2	233288675	233288940	ENST00000515982.1	100	+	233288675	233288940	0,0,0	1	265,	0,	geneID=ENSG00000251791.1;gene_name=SCARNA6	SCARNA6	265	IO	RNA, small nucleolar	non-coding RNA
chr3	160514906	160515236	ENST00000458797.1	100	-	160514906	160515236	0,0,0	1	330,	0,	geneID=ENSG00000238741.1;gene_name=SCARNA7	SCARNA7	330	IO	RNA, small nucleolar	non-coding RNA
chr11	93721512	93721865	ENST00000530422.1	100	+	93721512	93721865	0,0,0	1	353,	0,	geneID=ENSG00000254911.3;gene_name=SCARNA9	SCARNA9	353	IM	RNA, small nucleolar	non-coding RNA
chr15	43777086	43778116	ENST00000474290.1	100	+	43777086	43778116	0,0,0	2	416,132,	0,898,	geneID=ENSG00000140264.19;gene_name=SERF2	SERF2	548	MO	gene with protein product	protein-coding gene
chr17	30624412	30625494	ENST00000582245.1	100	+	30624412	30625494	0,0,0	1	1082,	0,	geneID=ENSG00000264943.1;gene_name=SH3GL1P2	SH3GL1P2	1082	IO	pseudogene	pseudogene
chr21	43414482	43427131	ENST00000270162.8	100	-	43416741	43426178	0,0,0	14	2635,232,282,217,126,147,224,124,125,162,64,117,170,122,	0,3060,3777,4538,4870,5376,5751,6527,6760,7155,7491,10924,11540,12527,	CDS=43416741:43426178;CDSphase=0;geneID=ENSG00000142178.9;gene_name=SIK1	SIK1	4747	MO	gene with protein product	protein-coding gene
chr9	128068200	128109244	ENST00000373068.6	100	+	128068319	128107444	0,0,0	10	380,127,88,112,159,153,108,168,151,1985,	0,32895,33108,34169,35480,37528,37949,38152,38828,39059,	CDS=128068319:128107444;CDSphase=0;geneID=ENSG00000148339.12;gene_name=SLC25A25	SLC25A25	3431	IO	gene with protein product	protein-coding gene
chr9	133471093	133479099	ENST00000371899.9	100	-	133472020	133479059	0,0,0	10	1083,146,186,109,153,212,100,207,163,132,	0,2011,2321,2886,3867,4306,5143,5941,7160,7874,	CDS=133472020:133479059;CDSphase=0;geneID=ENSG00000160326.14;gene_name=SLC2A6	SLC2A6	2491	IO	gene with protein product	protein-coding gene
chrX	48903179	48911651	ENST00000635285.1	100	-	48904726	48911636	0,0,0	5	286,1319,152,183,106,	0,984,3212,6634,8366,	CDS=48904726:48911636;CDSphase=0;geneID=ENSG00000102100.16;gene_name=SLC35A2	SLC35A2	2046	MO	gene with protein product	protein-coding gene
chr8	144354134	144359700	ENST00000524541.5	100	+	144359293	144359700	0,0,0	3	177,240,78,	0,5049,5488,	CDS=144359293:144359700;CDSphase=0;geneID=ENSG00000185803.10;gene_name=SLC52A2	SLC52A2	495	IO	gene with protein product	protein-coding gene
chr16	30193891	30204310	ENST00000568997.5	100	+	30193891	30204310	0,0,0	10	1336,128,88,152,126,98,127,95,181,503,	0,3082,3378,6833,7089,7304,8798,9020,9613,9916,	geneID=ENSG00000213599.10;gene_name=SLX1A-SULT1A3	SLX1A-SULT1A3	2834	MO	readthrough	other
chr16	22437007	22460813	ENST00000446662.5	100	+	22437007	22460813	0,0,0	5	485,39,164,137,27,	0,14612,17694,22347,23779,	geneID=ENSG00000237296.9;gene_name=SMG1P1	SMG1P1	852	IO	pseudogene	pseudogene
chr16	29527567	29594966	ENST00000566127.1	100	-	29527567	29594966	0,0,0	29	120,160,148,110,202,143,155,164,197,200,141,102,88,119,162,131,272,102,225,173,98,73,126,214,59,137,156,164,80,	0,849,1383,2503,5477,5827,8460,9711,10043,10627,11379,12139,12330,12877,13701,14012,17611,18598,20970,23621,25518,26848,27299,31097,32589,33947,37783,38518,67319,	geneID=ENSG00000205534.6;gene_name=SMG1P2	SMG1P2	4221	IO	pseudogene	pseudogene
chr16	21446682	21467160	ENST00000520823.6	100	-	21446682	21467160	0,0,0	19	515,160,148,110,202,143,155,165,197,200,141,102,88,119,156,131,291,102,69,	0,1245,1779,2906,5899,6249,7404,8660,8993,9577,10328,11088,11279,11838,13097,13407,17020,18033,20409,	geneID=ENSG00000180747.15;gene_name=SMG1P3	SMG1P3	3194	IO	pseudogene	pseudogene
chr16	30267552	30335054	ENST00000529428.5	100	-	30267552	30335054	0,0,0	29	120,160,148,110,202,143,155,165,197,200,141,102,88,119,159,131,272,102,225,173,98,73,126,214,59,137,156,164,80,	0,849,1383,2503,5476,5826,8460,9711,10044,10628,11380,12140,12331,12890,13714,14022,17633,18614,21008,23650,25546,26562,27013,30824,32316,33669,37502,38237,67422,	geneID=ENSG00000183604.14;gene_name=SMG1P5	SMG1P5	4219	IO	pseudogene	pseudogene
chr16	29425799	29447026	ENST00000532337.1	100	-	29425799	29447026	0,0,0	19	120,160,148,110,202,143,155,165,197,200,141,102,88,119,162,131,260,102,225,	0,848,1382,2502,5479,5829,8462,9713,10046,10630,11382,12142,12333,12880,13704,14015,17629,18598,21002,	geneID=ENSG00000254634.4;gene_name=SMG1P6	SMG1P6	2930	IO	pseudogene	pseudogene
chr15	24978582	24991753	ENST00000557108.6	100	+	24978582	24991753	0,0,0	3	1060,138,9979,	0,1364,3192,	geneID=ENSG00000224078.15;gene_name=SNHG14	SNHG14	11177	IO	RNA, long non-coding	non-coding RNA
chr18	49814022	49814443	ENST00000615535.1	100	+	49814022	49814443	0,0,0	1	421,	0,	geneID=ENSG00000267322.2;gene_name=SNHG22	SNHG22	421	IO	RNA, long non-coding	non-coding RNA
chr17	64145969	64146309	ENST00000580828.1	100	+	64145969	64146309	0,0,0	2	26,80,	0,260,	geneID=ENSG00000266402.3;gene_name=SNHG25	SNHG25	106	IO	RNA, long non-coding	non-coding RNA
chr6	85650490	85678748	ENST00000655847.1	100	-	85650490	85678748	0,0,0	6	403,53,99,69,79,613,	0,13183,26602,26933,27463,27645,	geneID=ENSG00000203875.13;gene_name=SNHG5	SNHG5	1316	IO	RNA, long non-coding	non-coding RNA
chr9	136721365	136728184	ENST00000414282.5	100	-	136721365	136728184	0,0,0	6	1746,104,56,106,41,304,	0,2531,3689,4945,5680,6515,	geneID=ENSG00000233016.7;gene_name=SNHG7	SNHG7	2357	IO	RNA, long non-coding	non-coding RNA
chr4	118278708	118279823	ENST00000602520.5	100	+	118278708	118279823	0,0,0	3	84,43,200,	0,680,915,	geneID=ENSG00000269893.8;gene_name=SNHG8	SNHG8	327	IO	RNA, long non-coding	non-coding RNA
chr11	93732003	93732133	ENST00000384107.1	100	-	93732003	93732133	0,0,0	1	130,	0,	geneID=ENSG00000206834.1;gene_name=SNORA1	SNORA1	130	MO	RNA, small nucleolar	non-coding RNA
chr16	1962333	1962466	ENST00000384084.1	100	-	1962333	1962466	0,0,0	1	133,	0,	geneID=ENSG00000206811.1;gene_name=SNORA10	SNORA10	133	IO	RNA, small nucleolar	non-coding RNA
chr10	100237155	100237302	ENST00000391162.1	100	-	100237155	100237302	0,0,0	1	147,	0,	geneID=ENSG00000212464.1;gene_name=SNORA12	SNORA12	147	IO	RNA, small nucleolar	non-coding RNA
chr5	112161484	112161617	ENST00000458790.1	100	+	112161484	112161617	0,0,0	1	133,	0,	geneID=ENSG00000238363.1;gene_name=SNORA13	SNORA13	133	IM	RNA, small nucleolar	non-coding RNA
chr7	75943781	75943916	ENST00000364773.1	100	+	75943781	75943916	0,0,0	1	135,	0,	geneID=ENSG00000201643.1;gene_name=SNORA14A	SNORA14A	135	IM	RNA, small nucleolar	non-coding RNA
chr1	235127802	235127937	ENST00000384452.1	100	-	235127802	235127937	0,0,0	1	135,	0,	geneID=ENSG00000207181.1;gene_name=SNORA14B	SNORA14B	135	IM	RNA, small nucleolar	non-coding RNA
chr7	65070537	65070672	ENST00000384334.1	100	+	65070537	65070672	0,0,0	1	135,	0,	geneID=ENSG00000207062.1;gene_name=SNORA15B-1	SNORA15B-1	135	IM	RNA, small nucleolar	non-coding RNA
chr7	65760051	65760186	ENST00000384058.1	100	+	65760051	65760186	0,0,0	1	135,	0,	geneID=ENSG00000206785.1;gene_name=SNORA15B-2	SNORA15B-2	135	IM	RNA, small nucleolar	non-coding RNA
chr1	28580919	28581054	ENST00000628458.1	100	-	28580919	28581054	0,0,0	1	135,	0,	geneID=ENSG00000280498.1;gene_name=SNORA16A	SNORA16A	135	IM	RNA, small nucleolar	non-coding RNA
chr9	136726103	136726239	ENST00000626886.1	100	-	136726103	136726239	0,0,0	1	136,	0,	geneID=ENSG00000280496.1;gene_name=SNORA17B	SNORA17B	136	IO	RNA, small nucleolar	non-coding RNA
chr11	93733465	93733597	ENST00000384416.1	100	-	93733465	93733597	0,0,0	1	132,	0,	geneID=ENSG00000207145.1;gene_name=SNORA18	SNORA18	132	IM	RNA, small nucleolar	non-coding RNA
chr10	119060010	119060138	ENST00000384737.1	100	-	119060010	119060138	0,0,0	1	128,	0,	geneID=ENSG00000207468.1;gene_name=SNORA19	SNORA19	128	IM	RNA, small nucleolar	non-coding RNA
chr6	159780249	159780381	ENST00000384662.1	100	-	159780249	159780381	0,0,0	1	132,	0,	geneID=ENSG00000207392.1;gene_name=SNORA20	SNORA20	132	IM	RNA, small nucleolar	non-coding RNA
chr17	38852862	38852994	ENST00000362423.1	100	-	38852862	38852994	0,0,0	1	132,	0,	geneID=ENSG00000199293.1;gene_name=SNORA21	SNORA21	132	IM	RNA, small nucleolar	non-coding RNA
chr17	38851523	38851659	ENST00000516890.1	100	-	38851523	38851659	0,0,0	1	136,	0,	geneID=ENSG00000252699.1;gene_name=SNORA21B	SNORA21B	136	IM	RNA, small nucleolar	non-coding RNA
chr7	65755525	65755659	ENST00000383907.1	100	+	65755525	65755659	0,0,0	1	134,	0,	geneID=ENSG00000206634.1;gene_name=SNORA22	SNORA22	134	IO	RNA, small nucleolar	non-coding RNA
chr7	56055364	56055502	ENST00000383876.1	100	+	56055364	56055502	0,0,0	1	138,	0,	geneID=ENSG00000206603.1;gene_name=SNORA22B	SNORA22B	138	IO	RNA, small nucleolar	non-coding RNA
chr7	65065998	65066132	ENST00000384614.1	100	+	65065998	65066132	0,0,0	1	134,	0,	geneID=ENSG00000207344.1;gene_name=SNORA22C	SNORA22C	134	IO	RNA, small nucleolar	non-coding RNA
chr4	118279189	118279320	ENST00000384096.1	100	+	118279189	118279320	0,0,0	1	131,	0,	geneID=ENSG00000275994.1;gene_name=SNORA24	SNORA24	131	IM	RNA, small nucleolar	non-coding RNA
chr15	65285460	65285591	ENST00000384176.1	100	-	65285460	65285591	0,0,0	1	131,	0,	geneID=ENSG00000206903.1;gene_name=SNORA24B	SNORA24B	131	IM	RNA, small nucleolar	non-coding RNA
chr11	93730512	93730646	ENST00000384384.1	100	-	93730512	93730646	0,0,0	1	134,	0,	geneID=ENSG00000207112.1;gene_name=SNORA25	SNORA25	134	IM	RNA, small nucleolar	non-coding RNA
chr4	52713248	52713370	ENST00000391286.1	100	+	52713248	52713370	0,0,0	1	122,	0,	geneID=ENSG00000212588.1;gene_name=SNORA26	SNORA26	122	IM	RNA, small nucleolar	non-coding RNA
chr13	27255400	27255526	ENST00000384323.1	100	+	27255400	27255526	0,0,0	1	126,	0,	geneID=ENSG00000207051.1;gene_name=SNORA27	SNORA27	126	IO	RNA, small nucleolar	non-coding RNA
chr14	103337848	103337974	ENST00000606769.1	100	+	103337848	103337974	0,0,0	1	126,	0,	geneID=ENSG00000272533.1;gene_name=SNORA28	SNORA28	126	IM	RNA, small nucleolar	non-coding RNA
chr12	48656647	48656782	ENST00000383885.1	100	-	48656647	48656782	0,0,0	1	135,	0,	geneID=ENSG00000206612.1;gene_name=SNORA2A	SNORA2A	135	IM	RNA, small nucleolar	non-coding RNA
chr12	48667456	48667593	ENST00000384583.1	100	-	48667456	48667593	0,0,0	1	137,	0,	geneID=ENSG00000207313.1;gene_name=SNORA2B	SNORA2B	137	IM	RNA, small nucleolar	non-coding RNA
chr12	48654381	48654518	ENST00000408564.2	100	-	48654381	48654518	0,0,0	1	137,	0,	geneID=ENSG00000221491.2;gene_name=SNORA2C	SNORA2C	137	IM	RNA, small nucleolar	non-coding RNA
chr16	30710536	30710665	ENST00000384028.1	100	+	30710536	30710665	0,0,0	1	129,	0,	geneID=ENSG00000206755.1;gene_name=SNORA30	SNORA30	129	IM	RNA, small nucleolar	non-coding RNA
chr9	20786926	20787055	ENST00000365319.1	100	+	20786926	20787055	0,0,0	1	129,	0,	geneID=ENSG00000202189.1;gene_name=SNORA30B	SNORA30B	129	IO	RNA, small nucleolar	non-coding RNA
chr13	45337479	45337609	ENST00000362607.1	100	-	45337479	45337609	0,0,0	1	130,	0,	geneID=ENSG00000199477.1;gene_name=SNORA31	SNORA31	130	MO	RNA, small nucleolar	non-coding RNA
chr11	93730978	93731099	ENST00000384072.1	100	-	93730978	93731099	0,0,0	1	121,	0,	geneID=ENSG00000206799.1;gene_name=SNORA32	SNORA32	121	IM	RNA, small nucleolar	non-coding RNA
chr6	132817218	132817348	ENST00000363664.1	100	+	132817218	132817348	0,0,0	1	130,	0,	geneID=ENSG00000200534.1;gene_name=SNORA33	SNORA33	130	IM	RNA, small nucleolar	non-coding RNA
chrX	154768527	154768659	ENST00000384221.1	100	+	154768527	154768659	0,0,0	1	132,	0,	geneID=ENSG00000206948.1;gene_name=SNORA36A	SNORA36A	132	IM	RNA, small nucleolar	non-coding RNA
chr1	220200545	220200676	ENST00000410438.1	100	-	220200545	220200676	0,0,0	1	131,	0,	geneID=ENSG00000222370.1;gene_name=SNORA36B	SNORA36B	131	IM	RNA, small nucleolar	non-coding RNA
chr2	69520042	69520174	ENST00000384289.1	100	-	69520042	69520174	0,0,0	1	132,	0,	geneID=ENSG00000207016.1;gene_name=SNORA36C	SNORA36C	132	IM	RNA, small nucleolar	non-coding RNA
chr18	54222283	54222412	ENST00000384504.1	100	-	54222283	54222412	0,0,0	1	129,	0,	geneID=ENSG00000207233.1;gene_name=SNORA37	SNORA37	129	IO	RNA, small nucleolar	non-coding RNA
chr17	67740668	67740799	ENST00000363524.1	100	+	67740668	67740799	0,0,0	1	131,	0,	geneID=ENSG00000200394.1;gene_name=SNORA38B	SNORA38B	131	IO	RNA, small nucleolar	non-coding RNA
chr11	8684226	8684356	ENST00000364113.1	100	+	8684226	8684356	0,0,0	1	130,	0,	geneID=ENSG00000200983.1;gene_name=SNORA3A	SNORA3A	130	IO	RNA, small nucleolar	non-coding RNA
chr11	8685438	8685569	ENST00000391305.1	100	+	8685438	8685569	0,0,0	1	131,	0,	geneID=ENSG00000212607.1;gene_name=SNORA3B	SNORA3B	131	IO	RNA, small nucleolar	non-coding RNA
chr3	186787611	186787749	ENST00000584302.1	100	+	186787611	186787749	0,0,0	1	138,	0,	geneID=ENSG00000263776.1;gene_name=SNORA4	SNORA4	138	IO	RNA, small nucleolar	non-coding RNA
chr11	93735110	93735236	ENST00000388090.1	100	-	93735110	93735236	0,0,0	1	126,	0,	geneID=ENSG00000210825.1;gene_name=SNORA40	SNORA40	126	IM	RNA, small nucleolar	non-coding RNA
chr2	135136627	135136755	ENST00000385573.1	100	+	135136627	135136755	0,0,0	1	128,	0,	geneID=ENSG00000208308.1;gene_name=SNORA40B	SNORA40B	128	IM	RNA, small nucleolar	non-coding RNA
chr2	206162227	206162359	ENST00000384675.1	100	+	206162227	206162359	0,0,0	1	132,	0,	geneID=ENSG00000207406.1;gene_name=SNORA41	SNORA41	132	IO	RNA, small nucleolar	non-coding RNA
chr1	28580380	28580512	ENST00000384584.1	100	-	28580380	28580512	0,0,0	1	132,	0,	geneID=ENSG00000273544.1;gene_name=SNORA44	SNORA44	132	IO	RNA, small nucleolar	non-coding RNA
chr16	58548498	58548633	ENST00000384762.1	100	-	58548498	58548633	0,0,0	1	135,	0,	geneID=ENSG00000207493.1;gene_name=SNORA46	SNORA46	135	IM	RNA, small nucleolar	non-coding RNA
chr5	77080433	77080571	ENST00000458862.1	100	-	77080433	77080571	0,0,0	1	138,	0,	geneID=ENSG00000238961.1;gene_name=SNORA47	SNORA47	138	IO	RNA, small nucleolar	non-coding RNA
chr17	7574712	7574847	ENST00000386847.1	100	+	7574712	7574847	0,0,0	1	135,	0,	geneID=ENSG00000209582.1;gene_name=SNORA48	SNORA48	135	IM	RNA, small nucleolar	non-coding RNA
chr12	132031223	132031359	ENST00000386157.1	100	+	132031223	132031359	0,0,0	1	136,	0,	geneID=ENSG00000208892.1;gene_name=SNORA49	SNORA49	136	IO	RNA, small nucleolar	non-coding RNA
chr16	58559795	58559929	ENST00000384225.3	100	-	58559795	58559929	0,0,0	1	134,	0,	geneID=ENSG00000206952.3;gene_name=SNORA50A	SNORA50A	134	IM	RNA, small nucleolar	non-coding RNA
chr22	33704785	33704920	ENST00000517198.2	100	-	33704785	33704920	0,0,0	1	135,	0,	geneID=ENSG00000253007.2;gene_name=SNORA50B	SNORA50B	135	IO	RNA, small nucleolar	non-coding RNA
chr17	64146338	64146471	ENST00000408535.2	100	+	64146338	64146471	0,0,0	1	133,	0,	geneID=ENSG00000277887.1;gene_name=SNORA50C	SNORA50C	133	IO	RNA, small nucleolar	non-coding RNA
chr20	2655066	2655198	ENST00000606420.1	100	+	2655066	2655198	0,0,0	1	132,	0,	geneID=ENSG00000271798.1;gene_name=SNORA51	SNORA51	132	IM	RNA, small nucleolar	non-coding RNA
chr11	811680	811814	ENST00000362915.1	100	+	811680	811814	0,0,0	1	134,	0,	geneID=ENSG00000199785.1;gene_name=SNORA52	SNORA52	134	IM	RNA, small nucleolar	non-coding RNA
chr11	2963770	2963893	ENST00000384281.1	100	-	2963770	2963893	0,0,0	1	123,	0,	geneID=ENSG00000207008.1;gene_name=SNORA54	SNORA54	123	IO	RNA, small nucleolar	non-coding RNA
chr1	39567373	39567508	ENST00000364587.1	100	-	39567373	39567508	0,0,0	1	135,	0,	geneID=ENSG00000201457.1;gene_name=SNORA55	SNORA55	135	IO	RNA, small nucleolar	non-coding RNA
chrX	154774997	154775126	ENST00000383966.1	100	+	154774997	154775126	0,0,0	1	129,	0,	geneID=ENSG00000206693.1;gene_name=SNORA56	SNORA56	129	IM	RNA, small nucleolar	non-coding RNA
chr11	62665421	62665570	ENST00000383870.1	100	+	62665421	62665570	0,0,0	1	149,	0,	geneID=ENSG00000206597.1;gene_name=SNORA57	SNORA57	149	IO	RNA, small nucleolar	non-coding RNA
chr3	131479096	131479233	ENST00000505219.1	100	-	131479096	131479233	0,0,0	1	137,	0,	geneID=ENSG00000249020.1;gene_name=SNORA58	SNORA58	137	IO	RNA, small nucleolar	non-coding RNA
chr1	154259726	154259862	ENST00000364259.1	100	+	154259726	154259862	0,0,0	1	136,	0,	geneID=ENSG00000201129.1;gene_name=SNORA58B	SNORA58B	136	IO	RNA, small nucleolar	non-coding RNA
chr1	12507245	12507397	ENST00000459326.1	100	+	12507245	12507397	0,0,0	1	152,	0,	geneID=ENSG00000239149.1;gene_name=SNORA59A	SNORA59A	152	IO	RNA, small nucleolar	non-coding RNA
chr17	19557210	19557911	ENST00000578183.1	100	+	19557210	19557911	0,0,0	1	701,	0,	geneID=ENSG00000266079.4;gene_name=SNORA59B	SNORA59B	701	IO	RNA, small nucleolar	non-coding RNA
chr7	45104348	45104482	ENST00000384111.1	100	-	45104348	45104482	0,0,0	1	134,	0,	geneID=ENSG00000206838.1;gene_name=SNORA5A	SNORA5A	134	IO	RNA, small nucleolar	non-coding RNA
chr7	45104905	45105042	ENST00000364902.1	100	-	45104905	45105042	0,0,0	1	137,	0,	geneID=ENSG00000201772.1;gene_name=SNORA5C	SNORA5C	137	IM	RNA, small nucleolar	non-coding RNA
chr3	39408388	39408539	ENST00000384033.1	100	+	39408388	39408539	0,0,0	1	151,	0,	geneID=ENSG00000206760.1;gene_name=SNORA6	SNORA6	151	IM	RNA, small nucleolar	non-coding RNA
chr20	38449369	38449503	ENST00000362396.1	100	+	38449369	38449503	0,0,0	1	134,	0,	geneID=ENSG00000199266.1;gene_name=SNORA60	SNORA60	134	IO	RNA, small nucleolar	non-coding RNA
chr1	28579763	28579893	ENST00000384581.1	100	-	28579763	28579893	0,0,0	1	130,	0,	geneID=ENSG00000278274.1;gene_name=SNORA61	SNORA61	130	IM	RNA, small nucleolar	non-coding RNA
chr3	39411053	39411206	ENST00000365493.1	100	+	39411053	39411206	0,0,0	1	153,	0,	geneID=ENSG00000202363.1;gene_name=SNORA62	SNORA62	153	IO	RNA, small nucleolar	non-coding RNA
chr3	186787299	186787431	ENST00000363450.1	100	+	186787299	186787431	0,0,0	1	132,	0,	geneID=ENSG00000200320.1;gene_name=SNORA63	SNORA63	132	IM	RNA, small nucleolar	non-coding RNA
chr3	186786322	186786445	ENST00000363548.1	100	+	186786322	186786445	0,0,0	1	123,	0,	geneID=ENSG00000200418.1;gene_name=SNORA63B	SNORA63B	123	IM	RNA, small nucleolar	non-coding RNA
chr1	36418449	36418578	ENST00000364578.1	100	-	36418449	36418578	0,0,0	1	129,	0,	geneID=ENSG00000201448.1;gene_name=SNORA63C	SNORA63C	129	IM	RNA, small nucleolar	non-coding RNA
chr3	183451856	183451988	ENST00000364359.1	100	+	183451856	183451988	0,0,0	1	132,	0,	geneID=ENSG00000201229.1;gene_name=SNORA63D	SNORA63D	132	IO	RNA, small nucleolar	non-coding RNA
chr3	183453813	183453944	ENST00000362493.1	100	+	183453813	183453944	0,0,0	1	131,	0,	geneID=ENSG00000199363.1;gene_name=SNORA63E	SNORA63E	131	IM	RNA, small nucleolar	non-coding RNA
chr16	1962972	1963106	ENST00000384674.1	100	-	1962972	1963106	0,0,0	1	134,	0,	geneID=ENSG00000207405.1;gene_name=SNORA64	SNORA64	134	IM	RNA, small nucleolar	non-coding RNA
chr9	127448500	127448630	ENST00000364432.1	100	-	127448500	127448630	0,0,0	1	130,	0,	geneID=ENSG00000201302.1;gene_name=SNORA65	SNORA65	130	IM	RNA, small nucleolar	non-coding RNA
chr1	92840718	92840851	ENST00000384792.1	100	+	92840718	92840851	0,0,0	1	133,	0,	geneID=ENSG00000207523.1;gene_name=SNORA66	SNORA66	133	IM	RNA, small nucleolar	non-coding RNA
chr17	7577954	7578091	ENST00000384423.1	100	+	7577954	7578091	0,0,0	1	137,	0,	geneID=ENSG00000277985.1;gene_name=SNORA67	SNORA67	137	MO	RNA, small nucleolar	non-coding RNA
chr19	17862587	17862720	ENST00000384437.1	100	+	17862587	17862720	0,0,0	1	133,	0,	geneID=ENSG00000207166.1;gene_name=SNORA68	SNORA68	133	IM	RNA, small nucleolar	non-coding RNA
chrX	119787352	119787484	ENST00000383895.1	100	-	119787352	119787484	0,0,0	1	132,	0,	geneID=ENSG00000206622.1;gene_name=SNORA69	SNORA69	132	MO	RNA, small nucleolar	non-coding RNA
chrX	154400280	154400415	ENST00000384436.1	100	+	154400280	154400415	0,0,0	1	135,	0,	geneID=ENSG00000207165.1;gene_name=SNORA70	SNORA70	135	IO	RNA, small nucleolar	non-coding RNA
chr2	61417243	61417378	ENST00000384210.1	100	-	61417243	61417378	0,0,0	1	135,	0,	geneID=ENSG00000206937.1;gene_name=SNORA70B	SNORA70B	135	IO	RNA, small nucleolar	non-coding RNA
chr20	38427308	38427442	ENST00000364729.1	100	-	38427308	38427442	0,0,0	1	134,	0,	geneID=ENSG00000225091.3;gene_name=SNORA71A	SNORA71A	134	IO	RNA, small nucleolar	non-coding RNA
chr20	38425082	38425354	ENST00000439232.2	100	-	38425082	38425354	0,0,0	1	272,	0,	geneID=ENSG00000235408.5;gene_name=SNORA71B	SNORA71B	272	IM	RNA, small nucleolar	non-coding RNA
chr20	38429669	38429803	ENST00000364642.1	100	-	38429669	38429803	0,0,0	1	134,	0,	geneID=ENSG00000201512.1;gene_name=SNORA71C	SNORA71C	134	IM	RNA, small nucleolar	non-coding RNA
chr20	38433864	38433998	ENST00000363484.1	100	-	38433864	38433998	0,0,0	1	134,	0,	geneID=ENSG00000200354.1;gene_name=SNORA71D	SNORA71D	134	IM	RNA, small nucleolar	non-coding RNA
chr20	38448083	38448215	ENST00000365032.1	100	+	38448083	38448215	0,0,0	1	132,	0,	geneID=ENSG00000274309.1;gene_name=SNORA71E	SNORA71E	132	IM	RNA, small nucleolar	non-coding RNA
chr1	28507365	28507571	ENST00000364938.1	100	+	28507365	28507571	0,0,0	1	206,	0,	geneID=ENSG00000274266.1;gene_name=SNORA73A	SNORA73A	206	IM	RNA, small nucleolar	non-coding RNA
chr1	28508558	28508762	ENST00000363217.1	100	+	28508558	28508762	0,0,0	1	204,	0,	geneID=ENSG00000200087.1;gene_name=SNORA73B	SNORA73B	204	IM	RNA, small nucleolar	non-coding RNA
chr5	139278780	139278978	ENST00000364089.1	100	+	139278780	139278978	0,0,0	1	198,	0,	geneID=ENSG00000200959.1;gene_name=SNORA74A	SNORA74A	198	IM	RNA, small nucleolar	non-coding RNA
chr5	173020727	173020928	ENST00000391100.1	100	+	173020727	173020928	0,0,0	1	201,	0,	geneID=ENSG00000212402.1;gene_name=SNORA74B	SNORA74B	201	IM	RNA, small nucleolar	non-coding RNA
chr5	139276179	139276320	ENST00000516404.1	100	+	139276179	139276320	0,0,0	1	141,	0,	geneID=ENSG00000252213.1;gene_name=SNORA74D	SNORA74D	141	IO	RNA, small nucleolar	non-coding RNA
chr2	231455799	231455936	ENST00000384158.1	100	-	231455799	231455936	0,0,0	1	137,	0,	geneID=ENSG00000206885.1;gene_name=SNORA75	SNORA75	137	IM	RNA, small nucleolar	non-coding RNA
chr1	203729580	203729705	ENST00000408716.1	100	+	203729580	203729705	0,0,0	1	125,	0,	geneID=ENSG00000221643.1;gene_name=SNORA77	SNORA77	125	IM	RNA, small nucleolar	non-coding RNA
chr22	20126401	20126526	ENST00000578179.1	100	+	20126401	20126526	0,0,0	1	125,	0,	geneID=ENSG00000264346.1;gene_name=SNORA77B	SNORA77B	125	IM	RNA, small nucleolar	non-coding RNA
chr16	1965183	1965310	ENST00000459373.1	100	+	1965183	1965310	0,0,0	1	127,	0,	geneID=ENSG00000273587.1;gene_name=SNORA78	SNORA78	127	IO	RNA, small nucleolar	non-coding RNA
chr3	12840311	12840450	ENST00000384765.1	100	-	12840311	12840450	0,0,0	1	139,	0,	geneID=ENSG00000207496.1;gene_name=SNORA7A	SNORA7A	139	IM	RNA, small nucleolar	non-coding RNA
chr3	129397209	129397348	ENST00000384360.1	100	-	129397209	129397348	0,0,0	1	139,	0,	geneID=ENSG00000207088.1;gene_name=SNORA7B	SNORA7B	139	IM	RNA, small nucleolar	non-coding RNA
chr11	93732360	93732499	ENST00000384574.1	100	-	93732360	93732499	0,0,0	1	139,	0,	geneID=ENSG00000207304.1;gene_name=SNORA8	SNORA8	139	IM	RNA, small nucleolar	non-coding RNA
chr21	32377186	32377322	ENST00000363922.1	100	-	32377186	32377322	0,0,0	1	136,	0,	geneID=ENSG00000200792.1;gene_name=SNORA80A	SNORA80A	136	IM	RNA, small nucleolar	non-coding RNA
chr2	10446713	10446849	ENST00000383906.1	100	-	10446713	10446849	0,0,0	1	136,	0,	geneID=ENSG00000206633.1;gene_name=SNORA80B	SNORA80B	136	IO	RNA, small nucleolar	non-coding RNA
chr16	30419624	30419759	ENST00000362917.1	100	-	30419624	30419759	0,0,0	1	135,	0,	geneID=ENSG00000199787.1;gene_name=SNORA80C	SNORA80C	135	IO	RNA, small nucleolar	non-coding RNA
chr7	6016876	6017011	ENST00000384488.1	100	+	6016876	6017011	0,0,0	1	135,	0,	geneID=ENSG00000207217.1;gene_name=SNORA80D	SNORA80D	135	IO	RNA, small nucleolar	non-coding RNA
chr1	155919908	155920045	ENST00000384744.1	100	-	155919908	155920045	0,0,0	1	137,	0,	geneID=ENSG00000207475.1;gene_name=SNORA80E	SNORA80E	137	IM	RNA, small nucleolar	non-coding RNA
chr3	186786674	186786852	ENST00000408493.2	100	+	186786674	186786852	0,0,0	1	178,	0,	geneID=ENSG00000221420.2;gene_name=SNORA81	SNORA81	178	IM	RNA, small nucleolar	non-coding RNA
chr9	92292460	92292593	ENST00000459229.1	100	-	92292460	92292593	0,0,0	1	133,	0,	geneID=ENSG00000239183.1;gene_name=SNORA84	SNORA84	133	IO	RNA, small nucleolar	non-coding RNA
chr7	44985377	44985510	ENST00000384215.1	100	-	44985377	44985510	0,0,0	1	133,	0,	geneID=ENSG00000277184.1;gene_name=SNORA9	SNORA9	133	IO	RNA, small nucleolar	non-coding RNA
chr12	123616707	123616840	ENST00000384170.1	100	+	123616707	123616840	0,0,0	1	133,	0,	geneID=ENSG00000206897.1;gene_name=SNORA9B	SNORA9B	133	IO	RNA, small nucleolar	non-coding RNA
chr17	7576810	7576952	ENST00000459579.1	100	+	7576810	7576952	0,0,0	1	142,	0,	geneID=ENSG00000238917.1;gene_name=SNORD10	SNORD10	142	IM	RNA, small nucleolar	non-coding RNA
chr6	132816801	132816877	ENST00000408573.1	100	+	132816801	132816877	0,0,0	1	76,	0,	geneID=ENSG00000221500.1;gene_name=SNORD100	SNORD100	76	IM	RNA, small nucleolar	non-coding RNA
chr6	132815306	132815379	ENST00000384027.1	100	+	132815306	132815379	0,0,0	1	73,	0,	geneID=ENSG00000206754.1;gene_name=SNORD101	SNORD101	73	IM	RNA, small nucleolar	non-coding RNA
chr13	27255063	27255135	ENST00000384769.1	100	+	27255063	27255135	0,0,0	1	72,	0,	geneID=ENSG00000207500.1;gene_name=SNORD102	SNORD102	72	IM	RNA, small nucleolar	non-coding RNA
chr17	64146082	64146152	ENST00000362883.1	100	+	64146082	64146152	0,0,0	1	70,	0,	geneID=ENSG00000199753.1;gene_name=SNORD104	SNORD104	70	IM	RNA, small nucleolar	non-coding RNA
chr19	10107650	10107735	ENST00000386910.1	100	+	10107650	10107735	0,0,0	1	85,	0,	geneID=ENSG00000209645.1;gene_name=SNORD105	SNORD105	85	IM	RNA, small nucleolar	non-coding RNA
chr19	10109756	10109835	ENST00000458770.1	100	+	10109756	10109835	0,0,0	1	79,	0,	geneID=ENSG00000238531.1;gene_name=SNORD105B	SNORD105B	79	IM	RNA, small nucleolar	non-coding RNA
chr15	25041973	25042040	ENST00000459128.1	100	+	25041973	25042040	0,0,0	1	67,	0,	geneID=ENSG00000274640.1;gene_name=SNORD109A	SNORD109A	67	IO	RNA, small nucleolar	non-coding RNA
chr15	25278342	25278409	ENST00000458961.1	100	+	25278342	25278409	0,0,0	1	67,	0,	geneID=ENSG00000239169.1;gene_name=SNORD109B	SNORD109B	67	IO	RNA, small nucleolar	non-coding RNA
chr2	202293050	202293134	ENST00000459124.2	100	+	202293050	202293134	0,0,0	1	84,	0,	geneID=ENSG00000238317.2;gene_name=SNORD11	SNORD11	84	IM	RNA, small nucleolar	non-coding RNA
chr20	2654211	2654286	ENST00000408189.1	100	+	2654211	2654286	0,0,0	1	75,	0,	geneID=ENSG00000221116.1;gene_name=SNORD110	SNORD110	75	IM	RNA, small nucleolar	non-coding RNA
chr16	70538004	70538098	ENST00000408139.1	100	+	70538004	70538098	0,0,0	1	94,	0,	geneID=ENSG00000221066.1;gene_name=SNORD111	SNORD111	94	IM	RNA, small nucleolar	non-coding RNA
chr16	70529508	70529588	ENST00000408587.1	100	+	70529508	70529588	0,0,0	1	80,	0,	geneID=ENSG00000221514.1;gene_name=SNORD111B	SNORD111B	80	IM	RNA, small nucleolar	non-coding RNA
chr14	100897919	100897996	ENST00000458974.1	100	+	100897919	100897996	0,0,0	1	77,	0,	geneID=ENSG00000275662.1;gene_name=SNORD112	SNORD112	77	IO	RNA, small nucleolar	non-coding RNA
chr14	100938186	100938264	ENST00000607261.1	100	+	100938186	100938264	0,0,0	1	78,	0,	geneID=ENSG00000272474.1;gene_name=SNORD113-5	SNORD113-5	78	IO	RNA, small nucleolar	non-coding RNA
chr14	100939555	100939630	ENST00000363345.3	100	+	100939555	100939630	0,0,0	1	75,	0,	geneID=ENSG00000200215.3;gene_name=SNORD113-6	SNORD113-6	75	IO	RNA, small nucleolar	non-coding RNA
chr14	100941125	100941202	ENST00000363762.1	100	+	100941125	100941202	0,0,0	1	77,	0,	geneID=ENSG00000200632.1;gene_name=SNORD113-7	SNORD113-7	77	IO	RNA, small nucleolar	non-coding RNA
chr14	100943450	100943524	ENST00000363497.1	100	+	100943450	100943524	0,0,0	1	74,	0,	geneID=ENSG00000200367.1;gene_name=SNORD113-8	SNORD113-8	74	IO	RNA, small nucleolar	non-coding RNA
chr14	100945648	100945720	ENST00000365080.1	100	+	100945648	100945720	0,0,0	1	72,	0,	geneID=ENSG00000201950.1;gene_name=SNORD113-9	SNORD113-9	72	IO	RNA, small nucleolar	non-coding RNA
chr14	100949832	100949904	ENST00000362705.1	100	+	100949832	100949904	0,0,0	1	72,	0,	geneID=ENSG00000199575.1;gene_name=SNORD114-1	SNORD114-1	72	IO	RNA, small nucleolar	non-coding RNA
chr14	100968947	100969022	ENST00000365400.1	100	+	100968947	100969022	0,0,0	1	75,	0,	geneID=ENSG00000202270.1;gene_name=SNORD114-12	SNORD114-12	75	IM	RNA, small nucleolar	non-coding RNA
chr14	100982925	100982997	ENST00000365423.1	100	+	100982925	100982997	0,0,0	1	72,	0,	geneID=ENSG00000202293.1;gene_name=SNORD114-22	SNORD114-22	72	IO	RNA, small nucleolar	non-coding RNA
chr14	100983875	100983947	ENST00000363536.1	100	+	100983875	100983947	0,0,0	1	72,	0,	geneID=ENSG00000200406.1;gene_name=SNORD114-23	SNORD114-23	72	IO	RNA, small nucleolar	non-coding RNA
chr14	100986056	100986128	ENST00000363742.1	100	+	100986056	100986128	0,0,0	1	72,	0,	geneID=ENSG00000200612.1;gene_name=SNORD114-25	SNORD114-25	72	IO	RNA, small nucleolar	non-coding RNA
chr14	100987045	100987117	ENST00000363543.1	100	+	100987045	100987117	0,0,0	1	72,	0,	geneID=ENSG00000200413.1;gene_name=SNORD114-26	SNORD114-26	72	IO	RNA, small nucleolar	non-coding RNA
chr14	100989129	100989201	ENST00000363610.1	100	+	100989129	100989201	0,0,0	1	72,	0,	geneID=ENSG00000200480.1;gene_name=SNORD114-28	SNORD114-28	72	IO	RNA, small nucleolar	non-coding RNA
chr14	100953348	100953423	ENST00000364969.1	100	+	100953348	100953423	0,0,0	1	75,	0,	geneID=ENSG00000201839.1;gene_name=SNORD114-3	SNORD114-3	75	IO	RNA, small nucleolar	non-coding RNA
chr14	100966028	100966100	ENST00000364370.1	100	+	100966028	100966100	0,0,0	1	72,	0,	geneID=ENSG00000201240.1;gene_name=SNORD114-9	SNORD114-9	72	IO	RNA, small nucleolar	non-coding RNA
chr15	25051476	25051571	ENST00000384335.1	100	+	25051476	25051571	0,0,0	1	95,	0,	geneID=ENSG00000207063.1;gene_name=SNORD116-1	SNORD116-1	95	IM	RNA, small nucleolar	non-coding RNA
chr15	25075928	25076020	ENST00000383882.1	100	+	25075928	25076020	0,0,0	1	92,	0,	geneID=ENSG00000206609.1;gene_name=SNORD116-11	SNORD116-11	92	IO	RNA, small nucleolar	non-coding RNA
chr15	25077050	25077142	ENST00000384468.1	100	+	25077050	25077142	0,0,0	1	92,	0,	geneID=ENSG00000207197.1;gene_name=SNORD116-12	SNORD116-12	92	IO	RNA, small nucleolar	non-coding RNA
chr15	25079057	25079149	ENST00000384408.1	100	+	25079057	25079149	0,0,0	1	92,	0,	geneID=ENSG00000207137.1;gene_name=SNORD116-13	SNORD116-13	92	IO	RNA, small nucleolar	non-coding RNA
chr15	25081286	25081378	ENST00000384445.1	100	+	25081286	25081378	0,0,0	1	92,	0,	geneID=ENSG00000207174.1;gene_name=SNORD116-15	SNORD116-15	92	IM	RNA, small nucleolar	non-coding RNA
chr15	25082767	25082859	ENST00000384533.1	100	+	25082767	25082859	0,0,0	1	92,	0,	geneID=ENSG00000207263.1;gene_name=SNORD116-16	SNORD116-16	92	IO	RNA, small nucleolar	non-coding RNA
chr15	25083587	25083679	ENST00000383929.1	100	+	25083587	25083679	0,0,0	1	92,	0,	geneID=ENSG00000206656.1;gene_name=SNORD116-17	SNORD116-17	92	IO	RNA, small nucleolar	non-coding RNA
chr15	25054209	25054304	ENST00000384274.1	100	+	25054209	25054304	0,0,0	1	95,	0,	geneID=ENSG00000207001.1;gene_name=SNORD116-2	SNORD116-2	95	IO	RNA, small nucleolar	non-coding RNA
chr15	25089922	25090014	ENST00000384430.1	100	+	25089922	25090014	0,0,0	1	92,	0,	geneID=ENSG00000275127.1;gene_name=SNORD116-22	SNORD116-22	92	IO	RNA, small nucleolar	non-coding RNA
chr15	25091785	25091877	ENST00000384645.1	100	+	25091785	25091877	0,0,0	1	92,	0,	geneID=ENSG00000207375.1;gene_name=SNORD116-23	SNORD116-23	92	IM	RNA, small nucleolar	non-coding RNA
chr15	25094036	25094128	ENST00000384549.1	100	+	25094036	25094128	0,0,0	1	92,	0,	geneID=ENSG00000207279.1;gene_name=SNORD116-24	SNORD116-24	92	IM	RNA, small nucleolar	non-coding RNA
chr15	25097662	25097754	ENST00000516517.1	100	+	25097662	25097754	0,0,0	1	92,	0,	geneID=ENSG00000252326.1;gene_name=SNORD116-25	SNORD116-25	92	IM	RNA, small nucleolar	non-coding RNA
chr15	25099498	25099594	ENST00000516006.1	100	+	25099498	25099594	0,0,0	1	96,	0,	geneID=ENSG00000251815.1;gene_name=SNORD116-26	SNORD116-26	96	IM	RNA, small nucleolar	non-coding RNA
chr15	25101574	25101666	ENST00000516087.1	100	+	25101574	25101666	0,0,0	1	92,	0,	geneID=ENSG00000251896.1;gene_name=SNORD116-27	SNORD116-27	92	IM	RNA, small nucleolar	non-coding RNA
chr15	25106520	25106603	ENST00000384516.1	100	+	25106520	25106603	0,0,0	1	83,	0,	geneID=ENSG00000207245.1;gene_name=SNORD116-29	SNORD116-29	83	IO	RNA, small nucleolar	non-coding RNA
chr15	25056859	25056954	ENST00000384287.1	100	+	25056859	25056954	0,0,0	1	95,	0,	geneID=ENSG00000207014.1;gene_name=SNORD116-3	SNORD116-3	95	IO	RNA, small nucleolar	non-coding RNA
chr15	25059537	25059633	ENST00000384733.1	100	+	25059537	25059633	0,0,0	1	96,	0,	geneID=ENSG00000275529.1;gene_name=SNORD116-4	SNORD116-4	96	IO	RNA, small nucleolar	non-coding RNA
chr15	25062332	25062427	ENST00000384462.1	100	+	25062332	25062427	0,0,0	1	95,	0,	geneID=ENSG00000207191.1;gene_name=SNORD116-5	SNORD116-5	95	IO	RNA, small nucleolar	non-coding RNA
chr15	25065025	25065121	ENST00000384711.1	100	+	25065025	25065121	0,0,0	1	96,	0,	geneID=ENSG00000207442.1;gene_name=SNORD116-6	SNORD116-6	96	IM	RNA, small nucleolar	non-coding RNA
chr15	25067787	25067882	ENST00000384404.1	100	+	25067787	25067882	0,0,0	1	95,	0,	geneID=ENSG00000207133.1;gene_name=SNORD116-7	SNORD116-7	95	IO	RNA, small nucleolar	non-coding RNA
chr15	25070431	25070526	ENST00000384365.1	100	+	25070431	25070526	0,0,0	1	95,	0,	geneID=ENSG00000207093.1;gene_name=SNORD116-8	SNORD116-8	95	IM	RNA, small nucleolar	non-coding RNA
chr15	25073106	25073201	ENST00000384000.1	100	+	25073106	25073201	0,0,0	1	95,	0,	geneID=ENSG00000206727.1;gene_name=SNORD116-9	SNORD116-9	95	IM	RNA, small nucleolar	non-coding RNA
chr6	31536373	31536449	ENST00000364915.1	100	-	31536373	31536449	0,0,0	1	76,	0,	geneID=ENSG00000201785.1;gene_name=SNORD117	SNORD117	76	IM	RNA, small nucleolar	non-coding RNA
chr17	8173453	8173587	ENST00000363593.1	100	-	8173453	8173587	0,0,0	1	134,	0,	geneID=ENSG00000200463.1;gene_name=SNORD118	SNORD118	134	IM	RNA, small nucleolar	non-coding RNA
chr2	202291331	202291421	ENST00000607707.1	100	+	202291331	202291421	0,0,0	1	90,	0,	geneID=ENSG00000271852.1;gene_name=SNORD11B	SNORD11B	90	IM	RNA, small nucleolar	non-coding RNA
chr20	49280682	49280772	ENST00000391002.1	100	+	49280682	49280772	0,0,0	1	90,	0,	geneID=ENSG00000212304.1;gene_name=SNORD12	SNORD12	90	IM	RNA, small nucleolar	non-coding RNA
chr9	33952768	33952850	ENST00000459386.1	100	-	33952768	33952850	0,0,0	1	82,	0,	geneID=ENSG00000238886.1;gene_name=SNORD121A	SNORD121A	82	IM	RNA, small nucleolar	non-coding RNA
chr9	33934295	33934376	ENST00000458838.1	100	-	33934295	33934376	0,0,0	1	81,	0,	geneID=ENSG00000238300.1;gene_name=SNORD121B	SNORD121B	81	IM	RNA, small nucleolar	non-coding RNA
chr17	40027541	40027645	ENST00000459577.1	100	-	40027541	40027645	0,0,0	1	104,	0,	geneID=ENSG00000238793.1;gene_name=SNORD124	SNORD124	104	IM	RNA, small nucleolar	non-coding RNA
chr22	29333162	29333258	ENST00000459538.1	100	-	29333162	29333258	0,0,0	1	96,	0,	geneID=ENSG00000239127.1;gene_name=SNORD125	SNORD125	96	IM	RNA, small nucleolar	non-coding RNA
chr14	20326449	20326526	ENST00000459475.1	100	-	20326449	20326526	0,0,0	1	77,	0,	geneID=ENSG00000238344.1;gene_name=SNORD126	SNORD126	77	IM	RNA, small nucleolar	non-coding RNA
chr14	45110882	45110968	ENST00000458892.1	100	+	45110882	45110968	0,0,0	1	86,	0,	geneID=ENSG00000239043.1;gene_name=SNORD127	SNORD127	86	IM	RNA, small nucleolar	non-coding RNA
chr20	49280318	49280409	ENST00000410433.1	100	+	49280318	49280409	0,0,0	1	91,	0,	geneID=ENSG00000222365.1;gene_name=SNORD12B	SNORD12B	91	IM	RNA, small nucleolar	non-coding RNA
chr20	49278939	49279028	ENST00000386307.1	100	+	49278939	49279028	0,0,0	1	89,	0,	geneID=ENSG00000209042.1;gene_name=SNORD12C	SNORD12C	89	IM	RNA, small nucleolar	non-coding RNA
chr5	86620496	86620575	ENST00000637229.1	100	+	86620496	86620575	0,0,0	1	79,	0,	geneID=ENSG00000284078.1;gene_name=SNORD138	SNORD138	79	IM	RNA, small nucleolar	non-coding RNA
chr11	17074653	17074744	ENST00000606526.1	100	-	17074653	17074744	0,0,0	1	91,	0,	geneID=ENSG00000272034.1;gene_name=SNORD14A	SNORD14A	91	IO	RNA, small nucleolar	non-coding RNA
chr11	17075778	17075868	ENST00000364533.1	100	-	17075778	17075868	0,0,0	1	90,	0,	geneID=ENSG00000201403.1;gene_name=SNORD14B	SNORD14B	90	IM	RNA, small nucleolar	non-coding RNA
chr11	123058908	123058995	ENST00000384390.1	100	-	123058908	123058995	0,0,0	1	87,	0,	geneID=ENSG00000207118.1;gene_name=SNORD14D	SNORD14D	87	IO	RNA, small nucleolar	non-coding RNA
chr11	123058076	123058161	ENST00000364009.1	100	-	123058076	123058161	0,0,0	1	85,	0,	geneID=ENSG00000200879.1;gene_name=SNORD14E	SNORD14E	85	IM	RNA, small nucleolar	non-coding RNA
chr11	75400390	75400538	ENST00000384214.1	100	+	75400390	75400538	0,0,0	1	148,	0,	geneID=ENSG00000206941.1;gene_name=SNORD15A	SNORD15A	148	IM	RNA, small nucleolar	non-coding RNA
chr11	75404420	75404566	ENST00000384714.1	100	+	75404420	75404566	0,0,0	1	146,	0,	geneID=ENSG00000207445.1;gene_name=SNORD15B	SNORD15B	146	IM	RNA, small nucleolar	non-coding RNA
chr15	66502811	66502910	ENST00000362803.1	100	-	66502811	66502910	0,0,0	1	99,	0,	geneID=ENSG00000199673.1;gene_name=SNORD16	SNORD16	99	IM	RNA, small nucleolar	non-coding RNA
chr20	17962709	17962946	ENST00000390930.1	100	-	17962709	17962946	0,0,0	1	237,	0,	geneID=ENSG00000212232.1;gene_name=SNORD17	SNORD17	237	IM	RNA, small nucleolar	non-coding RNA
chr15	66503242	66503314	ENST00000363753.1	100	-	66503242	66503314	0,0,0	1	72,	0,	geneID=ENSG00000200623.1;gene_name=SNORD18A	SNORD18A	72	IM	RNA, small nucleolar	non-coding RNA
chr15	66501249	66501318	ENST00000362704.1	100	-	66501249	66501318	0,0,0	1	69,	0,	geneID=ENSG00000199574.1;gene_name=SNORD18C	SNORD18C	69	IM	RNA, small nucleolar	non-coding RNA
chr3	52690743	52690827	ENST00000459623.1	100	+	52690743	52690827	0,0,0	1	84,	0,	geneID=ENSG00000238862.1;gene_name=SNORD19B	SNORD19B	84	IM	RNA, small nucleolar	non-coding RNA
chr3	52691377	52691453	ENST00000410413.1	100	+	52691377	52691453	0,0,0	1	76,	0,	geneID=ENSG00000222345.1;gene_name=SNORD19C	SNORD19C	76	IM	RNA, small nucleolar	non-coding RNA
chr17	76561633	76561705	ENST00000364968.1	100	+	76561633	76561705	0,0,0	1	72,	0,	geneID=ENSG00000278261.1;gene_name=SNORD1A	SNORD1A	72	IM	RNA, small nucleolar	non-coding RNA
chr17	76561108	76561192	ENST00000363091.1	100	+	76561108	76561192	0,0,0	1	84,	0,	geneID=ENSG00000199961.1;gene_name=SNORD1B	SNORD1B	84	IM	RNA, small nucleolar	non-coding RNA
chr17	76558790	76558868	ENST00000363315.1	100	+	76558790	76558868	0,0,0	1	78,	0,	geneID=ENSG00000274091.1;gene_name=SNORD1C	SNORD1C	78	IM	RNA, small nucleolar	non-coding RNA
chr3	186784795	186784864	ENST00000459163.1	100	+	186784795	186784864	0,0,0	1	69,	0,	geneID=ENSG00000238942.1;gene_name=SNORD2	SNORD2	69	IM	RNA, small nucleolar	non-coding RNA
chr2	231456443	231456523	ENST00000384550.1	100	-	231456443	231456523	0,0,0	1	80,	0,	geneID=ENSG00000207280.1;gene_name=SNORD20	SNORD20	80	IO	RNA, small nucleolar	non-coding RNA
chr1	92837288	92837383	ENST00000383953.1	100	+	92837288	92837383	0,0,0	1	95,	0,	geneID=ENSG00000206680.1;gene_name=SNORD21	SNORD21	95	IM	RNA, small nucleolar	non-coding RNA
chr11	62852909	62853035	ENST00000384756.1	100	-	62852909	62853035	0,0,0	1	126,	0,	geneID=ENSG00000277194.1;gene_name=SNORD22	SNORD22	126	IM	RNA, small nucleolar	non-coding RNA
chr19	47755852	47755962	ENST00000408876.1	100	+	47755852	47755962	0,0,0	1	110,	0,	geneID=ENSG00000221803.1;gene_name=SNORD23	SNORD23	110	IM	RNA, small nucleolar	non-coding RNA
chr9	133349395	133349470	ENST00000383884.1	100	+	133349395	133349470	0,0,0	1	75,	0,	geneID=ENSG00000206611.1;gene_name=SNORD24	SNORD24	75	IM	RNA, small nucleolar	non-coding RNA
chr11	62855563	62855632	ENST00000365607.2	100	-	62855563	62855632	0,0,0	1	69,	0,	geneID=ENSG00000275043.1;gene_name=SNORD25	SNORD25	69	IM	RNA, small nucleolar	non-coding RNA
chr11	62855291	62855366	ENST00000384147.1	100	-	62855291	62855366	0,0,0	1	75,	0,	geneID=ENSG00000276788.1;gene_name=SNORD26	SNORD26	75	IM	RNA, small nucleolar	non-coding RNA
chr11	62855011	62855083	ENST00000363981.1	100	-	62855011	62855083	0,0,0	1	72,	0,	geneID=ENSG00000275996.1;gene_name=SNORD27	SNORD27	72	IM	RNA, small nucleolar	non-coding RNA
chr11	62854620	62854695	ENST00000384706.1	100	-	62854620	62854695	0,0,0	1	75,	0,	geneID=ENSG00000274544.1;gene_name=SNORD28	SNORD28	75	IM	RNA, small nucleolar	non-coding RNA
chr11	62853662	62853732	ENST00000384693.1	100	-	62853662	62853732	0,0,0	1	70,	0,	geneID=ENSG00000277846.1;gene_name=SNORD30	SNORD30	70	IO	RNA, small nucleolar	non-coding RNA
chr19	49489964	49490048	ENST00000364805.1	100	+	49489964	49490048	0,0,0	1	84,	0,	geneID=ENSG00000201675.1;gene_name=SNORD32A	SNORD32A	84	IO	RNA, small nucleolar	non-coding RNA
chr19	49490614	49490699	ENST00000362761.1	100	+	49490614	49490699	0,0,0	1	85,	0,	geneID=ENSG00000199631.1;gene_name=SNORD33	SNORD33	85	IO	RNA, small nucleolar	non-coding RNA
chr19	49490903	49490974	ENST00000365633.1	100	+	49490903	49490974	0,0,0	1	71,	0,	geneID=ENSG00000202503.1;gene_name=SNORD34	SNORD34	71	IM	RNA, small nucleolar	non-coding RNA
chr19	49491174	49491260	ENST00000363389.1	100	+	49491174	49491260	0,0,0	1	86,	0,	geneID=ENSG00000200259.1;gene_name=SNORD35A	SNORD35A	86	IO	RNA, small nucleolar	non-coding RNA
chr19	49497719	49497806	ENST00000363660.1	100	+	49497719	49497806	0,0,0	1	87,	0,	geneID=ENSG00000200530.1;gene_name=SNORD35B	SNORD35B	87	IM	RNA, small nucleolar	non-coding RNA
chr9	133350094	133350168	ENST00000363961.1	100	+	133350094	133350168	0,0,0	1	74,	0,	geneID=ENSG00000200831.1;gene_name=SNORD36B	SNORD36B	74	IM	RNA, small nucleolar	non-coding RNA
chr9	133350846	133350912	ENST00000516733.1	100	+	133350846	133350912	0,0,0	1	66,	0,	geneID=ENSG00000252542.1;gene_name=SNORD36C	SNORD36C	66	IM	RNA, small nucleolar	non-coding RNA
chr19	3982506	3982572	ENST00000384048.1	100	-	3982506	3982572	0,0,0	1	66,	0,	geneID=ENSG00000206775.1;gene_name=SNORD37	SNORD37	66	IO	RNA, small nucleolar	non-coding RNA
chr1	44777842	44777912	ENST00000365161.1	100	+	44777842	44777912	0,0,0	1	70,	0,	geneID=ENSG00000202031.1;gene_name=SNORD38A	SNORD38A	70	IM	RNA, small nucleolar	non-coding RNA
chr1	44778389	44778456	ENST00000384690.1	100	+	44778389	44778456	0,0,0	1	67,	0,	geneID=ENSG00000207421.1;gene_name=SNORD38B	SNORD38B	67	IM	RNA, small nucleolar	non-coding RNA
chr17	19188015	19188232	ENST00000625876.1	100	+	19188015	19188232	0,0,0	1	217,	0,	geneID=ENSG00000263934.4;gene_name=SNORD3A	SNORD3A	217	IM	RNA, small nucleolar	non-coding RNA
chr17	19061911	19062128	ENST00000631292.1	100	+	19061911	19062128	0,0,0	1	217,	0,	geneID=ENSG00000265185.5;gene_name=SNORD3B-1	SNORD3B-1	217	IM	RNA, small nucleolar	non-coding RNA
chr17	19063345	19064136	ENST00000571722.3	100	-	19063345	19064136	0,0,0	1	791,	0,	geneID=ENSG00000262074.6;gene_name=SNORD3B-2	SNORD3B-2	791	IM	RNA, small nucleolar	non-coding RNA
chr17	19189664	19190245	ENST00000580533.1	100	-	19189664	19190245	0,0,0	1	581,	0,	geneID=ENSG00000264940.4;gene_name=SNORD3C	SNORD3C	581	IM	RNA, small nucleolar	non-coding RNA
chr17	19112418	19112636	ENST00000619178.1	100	-	19112418	19112636	0,0,0	1	218,	0,	geneID=ENSG00000277947.1;gene_name=SNORD3D	SNORD3D	218	IM	RNA, small nucleolar	non-coding RNA
chr19	12706448	12706518	ENST00000386967.1	100	-	12706448	12706518	0,0,0	1	70,	0,	geneID=ENSG00000209702.1;gene_name=SNORD41	SNORD41	70	IM	RNA, small nucleolar	non-coding RNA
chr17	28723428	28723492	ENST00000459584.1	100	+	28723428	28723492	0,0,0	1	64,	0,	geneID=ENSG00000238649.1;gene_name=SNORD42A	SNORD42A	64	IM	RNA, small nucleolar	non-coding RNA
chr17	28720549	28720616	ENST00000458893.1	100	+	28720549	28720616	0,0,0	1	67,	0,	geneID=ENSG00000238423.1;gene_name=SNORD42B	SNORD42B	67	IM	RNA, small nucleolar	non-coding RNA
chr22	39319049	39319113	ENST00000583861.1	100	-	39319049	39319113	0,0,0	1	64,	0,	geneID=ENSG00000263764.1;gene_name=SNORD43	SNORD43	64	IM	RNA, small nucleolar	non-coding RNA
chr1	75787888	75787972	ENST00000384512.1	100	+	75787888	75787972	0,0,0	1	84,	0,	geneID=ENSG00000207241.1;gene_name=SNORD45A	SNORD45A	84	IO	RNA, small nucleolar	non-coding RNA
chr1	75789476	75789548	ENST00000364617.1	100	+	75789476	75789548	0,0,0	1	72,	0,	geneID=ENSG00000201487.1;gene_name=SNORD45B	SNORD45B	72	IO	RNA, small nucleolar	non-coding RNA
chr1	75787071	75787150	ENST00000383893.1	100	+	75787071	75787150	0,0,0	1	79,	0,	geneID=ENSG00000206620.1;gene_name=SNORD45C	SNORD45C	79	IM	RNA, small nucleolar	non-coding RNA
chr1	44776489	44776593	ENST00000364043.1	100	+	44776489	44776593	0,0,0	1	104,	0,	geneID=ENSG00000200913.1;gene_name=SNORD46	SNORD46	104	IM	RNA, small nucleolar	non-coding RNA
chr6	31835262	31835326	ENST00000364953.1	100	+	31835262	31835326	0,0,0	1	64,	0,	geneID=ENSG00000201823.1;gene_name=SNORD48	SNORD48	64	IM	RNA, small nucleolar	non-coding RNA
chr17	16440035	16440106	ENST00000384229.1	100	+	16440035	16440106	0,0,0	1	71,	0,	geneID=ENSG00000277370.1;gene_name=SNORD49A	SNORD49A	71	IM	RNA, small nucleolar	non-coding RNA
chr17	16439504	16439576	ENST00000365172.1	100	+	16439504	16439576	0,0,0	1	72,	0,	geneID=ENSG00000277108.1;gene_name=SNORD49B	SNORD49B	72	IO	RNA, small nucleolar	non-coding RNA
chr17	28723681	28723753	ENST00000459083.1	100	+	28723681	28723753	0,0,0	1	72,	0,	geneID=ENSG00000238597.1;gene_name=SNORD4B	SNORD4B	72	IM	RNA, small nucleolar	non-coding RNA
chr11	93733227	93733300	ENST00000459342.1	100	-	93733227	93733300	0,0,0	1	73,	0,	geneID=ENSG00000239195.1;gene_name=SNORD5	SNORD5	73	IM	RNA, small nucleolar	non-coding RNA
chr6	85677588	85677658	ENST00000364995.1	100	-	85677588	85677658	0,0,0	1	70,	0,	geneID=ENSG00000275072.1;gene_name=SNORD50B	SNORD50B	70	IM	RNA, small nucleolar	non-coding RNA
chr2	206161877	206161957	ENST00000384320.2	100	+	206161877	206161957	0,0,0	1	80,	0,	geneID=ENSG00000207047.2;gene_name=SNORD51	SNORD51	80	IO	RNA, small nucleolar	non-coding RNA
chr6	31837075	31837142	ENST00000364884.1	100	+	31837075	31837142	0,0,0	1	67,	0,	geneID=ENSG00000201754.1;gene_name=SNORD52	SNORD52	67	IM	RNA, small nucleolar	non-coding RNA
chr2	28927066	28927144	ENST00000579969.1	100	+	28927066	28927144	0,0,0	1	78,	0,	geneID=ENSG00000265145.1;gene_name=SNORD53	SNORD53	78	IM	RNA, small nucleolar	non-coding RNA
chr2	28927982	28928060	ENST00000577887.1	100	+	28927982	28928060	0,0,0	1	78,	0,	geneID=ENSG00000265706.1;gene_name=SNORD53B	SNORD53B	78	IM	RNA, small nucleolar	non-coding RNA
chr8	56073834	56073901	ENST00000459159.1	100	-	56073834	56073901	0,0,0	1	67,	0,	geneID=ENSG00000238650.1;gene_name=SNORD54	SNORD54	67	IM	RNA, small nucleolar	non-coding RNA
chr1	44775863	44775943	ENST00000581525.1	100	+	44775863	44775943	0,0,0	1	80,	0,	geneID=ENSG00000264294.1;gene_name=SNORD55	SNORD55	80	IM	RNA, small nucleolar	non-coding RNA
chr20	2656623	2656694	ENST00000413522.1	100	+	2656623	2656694	0,0,0	1	71,	0,	geneID=ENSG00000229686.1;gene_name=SNORD56	SNORD56	71	IM	RNA, small nucleolar	non-coding RNA
chr18	49491282	49491347	ENST00000383875.1	100	-	49491282	49491347	0,0,0	1	65,	0,	geneID=ENSG00000206602.1;gene_name=SNORD58A	SNORD58A	65	IO	RNA, small nucleolar	non-coding RNA
chr18	49491663	49491729	ENST00000607313.1	100	-	49491663	49491729	0,0,0	1	66,	0,	geneID=ENSG00000271982.1;gene_name=SNORD58B	SNORD58B	66	IO	RNA, small nucleolar	non-coding RNA
chr18	49489244	49489308	ENST00000365223.1	100	-	49489244	49489308	0,0,0	1	64,	0,	geneID=ENSG00000202093.1;gene_name=SNORD58C	SNORD58C	64	IO	RNA, small nucleolar	non-coding RNA
chr12	56645026	56645101	ENST00000384304.1	100	-	56645026	56645101	0,0,0	1	75,	0,	geneID=ENSG00000207031.1;gene_name=SNORD59A	SNORD59A	75	IM	RNA, small nucleolar	non-coding RNA
chr11	93731501	93731574	ENST00000365444.1	100	-	93731501	93731574	0,0,0	1	73,	0,	geneID=ENSG00000202314.1;gene_name=SNORD6	SNORD6	73	IM	RNA, small nucleolar	non-coding RNA
chr16	2155022	2155105	ENST00000383903.1	100	-	2155022	2155105	0,0,0	1	83,	0,	geneID=ENSG00000206630.1;gene_name=SNORD60	SNORD60	83	IM	RNA, small nucleolar	non-coding RNA
chrX	136879198	136879271	ENST00000384252.1	100	-	136879198	136879271	0,0,0	1	73,	0,	geneID=ENSG00000206979.1;gene_name=SNORD61	SNORD61	73	IM	RNA, small nucleolar	non-coding RNA
chr9	131485664	131485750	ENST00000428514.1	100	+	131485664	131485750	0,0,0	1	86,	0,	geneID=ENSG00000235284.1;gene_name=SNORD62A	SNORD62A	86	IM	RNA, small nucleolar	non-coding RNA
chr9	131490485	131490571	ENST00000426867.1	100	+	131490485	131490571	0,0,0	1	86,	0,	geneID=ENSG00000231587.1;gene_name=SNORD62B	SNORD62B	86	IM	RNA, small nucleolar	non-coding RNA
chr5	138561042	138561110	ENST00000384262.1	100	-	138561042	138561110	0,0,0	1	68,	0,	geneID=ENSG00000206989.1;gene_name=SNORD63	SNORD63	68	IM	RNA, small nucleolar	non-coding RNA
chr15	24985099	24985166	ENST00000386683.1	100	+	24985099	24985166	0,0,0	1	67,	0,	geneID=ENSG00000276610.1;gene_name=SNORD64	SNORD64	67	IM	RNA, small nucleolar	non-coding RNA
chr17	16441225	16441298	ENST00000391079.1	100	+	16441225	16441298	0,0,0	1	73,	0,	geneID=ENSG00000277512.1;gene_name=SNORD65	SNORD65	73	IO	RNA, small nucleolar	non-coding RNA
chr3	184325695	184325771	ENST00000390856.1	100	+	184325695	184325771	0,0,0	1	76,	0,	geneID=ENSG00000212158.1;gene_name=SNORD66	SNORD66	76	IM	RNA, small nucleolar	non-coding RNA
chr11	46762388	46762499	ENST00000390833.1	100	-	46762388	46762499	0,0,0	1	111,	0,	geneID=ENSG00000212135.1;gene_name=SNORD67	SNORD67	111	IM	RNA, small nucleolar	non-coding RNA
chr3	52692735	52692812	ENST00000391150.1	100	+	52692735	52692812	0,0,0	1	77,	0,	geneID=ENSG00000212452.1;gene_name=SNORD69	SNORD69	77	IM	RNA, small nucleolar	non-coding RNA
chr17	35573656	35573753	ENST00000384567.1	100	+	35573656	35573753	0,0,0	1	97,	0,	geneID=ENSG00000207297.1;gene_name=SNORD7	SNORD7	97	IM	RNA, small nucleolar	non-coding RNA
chr2	202276430	202276518	ENST00000391232.1	100	+	202276430	202276518	0,0,0	1	88,	0,	geneID=ENSG00000212534.1;gene_name=SNORD70	SNORD70	88	IM	RNA, small nucleolar	non-coding RNA
chr2	202278107	202278192	ENST00000391007.1	100	+	202278107	202278192	0,0,0	1	85,	0,	geneID=ENSG00000212309.1;gene_name=SNORD70B	SNORD70B	85	IM	RNA, small nucleolar	non-coding RNA
chr5	40832655	40832735	ENST00000390994.1	100	-	40832655	40832735	0,0,0	1	80,	0,	geneID=ENSG00000212296.1;gene_name=SNORD72	SNORD72	80	IM	RNA, small nucleolar	non-coding RNA
chr4	151103826	151103891	ENST00000386062.1	100	+	151103826	151103891	0,0,0	1	65,	0,	geneID=ENSG00000208797.1;gene_name=SNORD73A	SNORD73A	65	IM	RNA, small nucleolar	non-coding RNA
chr14	21397291	21397401	ENST00000363915.1	100	-	21397291	21397401	0,0,0	1	110,	0,	geneID=ENSG00000200785.1;gene_name=SNORD8	SNORD8	110	IM	RNA, small nucleolar	non-coding RNA
chr2	231460370	231460440	ENST00000365530.1	100	-	231460370	231460440	0,0,0	1	70,	0,	geneID=ENSG00000202400.1;gene_name=SNORD82	SNORD82	70	IM	RNA, small nucleolar	non-coding RNA
chr22	39315212	39315307	ENST00000386747.1	100	-	39315212	39315307	0,0,0	1	95,	0,	geneID=ENSG00000209482.1;gene_name=SNORD83A	SNORD83A	95	IM	RNA, small nucleolar	non-coding RNA
chr22	39313818	39313911	ENST00000386745.1	100	-	39313818	39313911	0,0,0	1	93,	0,	geneID=ENSG00000209480.1;gene_name=SNORD83B	SNORD83B	93	IM	RNA, small nucleolar	non-coding RNA
chr6	31541100	31541178	ENST00000584275.1	100	-	31541100	31541178	0,0,0	1	78,	0,	geneID=ENSG00000265236.1;gene_name=SNORD84	SNORD84	78	IM	RNA, small nucleolar	non-coding RNA
chr8	66922466	66922555	ENST00000364849.1	100	-	66922466	66922555	0,0,0	1	89,	0,	geneID=ENSG00000254341.2;gene_name=SNORD87	SNORD87	89	IM	RNA, small nucleolar	non-coding RNA
chr19	50799441	50799532	ENST00000408314.1	100	-	50799441	50799532	0,0,0	1	91,	0,	geneID=ENSG00000221241.1;gene_name=SNORD88A	SNORD88A	91	IM	RNA, small nucleolar	non-coding RNA
chr19	50799031	50799122	ENST00000408454.1	100	-	50799031	50799122	0,0,0	1	91,	0,	geneID=ENSG00000221381.1;gene_name=SNORD88B	SNORD88B	91	IM	RNA, small nucleolar	non-coding RNA
chr19	50802327	50802418	ENST00000408061.1	100	-	50802327	50802418	0,0,0	1	91,	0,	geneID=ENSG00000220988.1;gene_name=SNORD88C	SNORD88C	91	IM	RNA, small nucleolar	non-coding RNA
chr2	101272935	101273049	ENST00000390981.1	100	-	101272935	101273049	0,0,0	1	114,	0,	geneID=ENSG00000212283.1;gene_name=SNORD89	SNORD89	114	IO	RNA, small nucleolar	non-coding RNA
chr14	21392149	21392253	ENST00000362566.1	100	-	21392149	21392253	0,0,0	1	104,	0,	geneID=ENSG00000199436.1;gene_name=SNORD9	SNORD9	104	IM	RNA, small nucleolar	non-coding RNA
chr9	122880212	122880323	ENST00000391145.1	100	-	122880212	122880323	0,0,0	1	111,	0,	geneID=ENSG00000212447.1;gene_name=SNORD90	SNORD90	111	IM	RNA, small nucleolar	non-coding RNA
chr17	2330179	2330370	ENST00000609620.2	100	-	2330179	2330370	0,0,0	1	191,	0,	geneID=ENSG00000212163.5;gene_name=SNORD91A	SNORD91A	191	IM	RNA, small nucleolar	non-coding RNA
chr17	2329015	2329237	ENST00000608459.2	100	-	2329015	2329237	0,0,0	1	222,	0,	geneID=ENSG00000275084.3;gene_name=SNORD91B	SNORD91B	222	IM	RNA, small nucleolar	non-coding RNA
chr2	28913663	28913748	ENST00000585078.1	100	+	28913663	28913748	0,0,0	1	85,	0,	geneID=ENSG00000264994.1;gene_name=SNORD92	SNORD92	85	IM	RNA, small nucleolar	non-coding RNA
chr7	22856612	22856686	ENST00000408813.1	100	+	22856612	22856686	0,0,0	1	74,	0,	geneID=ENSG00000221740.1;gene_name=SNORD93	SNORD93	74	IM	RNA, small nucleolar	non-coding RNA
chr2	86135869	86136006	ENST00000386037.1	100	+	86135869	86136006	0,0,0	1	137,	0,	geneID=ENSG00000208772.1;gene_name=SNORD94	SNORD94	137	IM	RNA, small nucleolar	non-coding RNA
chr5	181243311	181243379	ENST00000579879.1	100	-	181243311	181243379	0,0,0	1	68,	0,	geneID=ENSG00000264549.1;gene_name=SNORD95	SNORD95	68	IM	RNA, small nucleolar	non-coding RNA
chr5	181241813	181241892	ENST00000606577.1	100	-	181241813	181241892	0,0,0	1	79,	0,	geneID=ENSG00000272296.1;gene_name=SNORD96A	SNORD96A	79	IM	RNA, small nucleolar	non-coding RNA
chr11	10801466	10801608	ENST00000459187.1	100	-	10801466	10801608	0,0,0	1	142,	0,	geneID=ENSG00000238622.1;gene_name=SNORD97	SNORD97	142	IO	RNA, small nucleolar	non-coding RNA
chr10	68755171	68755238	ENST00000636377.1	100	+	68755171	68755238	0,0,0	1	67,	0,	geneID=ENSG00000283551.1;gene_name=SNORD98	SNORD98	67	IM	RNA, small nucleolar	non-coding RNA
chr1	28578748	28578822	ENST00000408612.1	100	-	28578748	28578822	0,0,0	1	74,	0,	geneID=ENSG00000221539.1;gene_name=SNORD99	SNORD99	74	IM	RNA, small nucleolar	non-coding RNA
chr9	38566259	38568009	ENST00000565670.1	100	-	38566259	38568009	0,0,0	1	1750,	0,	geneID=ENSG00000225345.3;gene_name=SNX18P3	SNX18P3	1750	IO	pseudogene	pseudogene
chr15	44825746	44884694	ENST00000561384.3	100	-	44825746	44884694	0,0,0	10	1475,122,175,66,119,160,165,34,111,71,	0,2703,5782,6580,9435,13624,21651,24607,55748,58877,	geneID=ENSG00000259479.6;gene_name=SORD2P	SORD2P	2498	IO	pseudogene	pseudogene
chr19	51685362	51693456	ENST00000602324.1	100	-	51685362	51693456	0,0,0	2	3139,823,	0,7271,	geneID=ENSG00000269959.1;gene_name=SPACA6P-AS	SPACA6P-AS	3962	IO	unknown	unknown
chr7	100336103	100352489	ENST00000470714.5	100	+	100336103	100352489	0,0,0	5	234,86,117,104,327,	0,2075,2669,9761,16059,	geneID=ENSG00000272752.6;gene_name=STAG3L5P-PVRIG2P-PILRB	STAG3L5P-PVRIG2P-PILRB	868	IO	readthrough	other
chr12	98515511	98550379	ENST00000556029.5	100	+	98515867	98547858	0,0,0	9	635,127,159,98,120,96,111,89,2807,	0,12374,16168,21963,28718,28930,29439,30847,32061,	CDS=98515867:98547858;CDSphase=0;geneID=ENSG00000120802.13;gene_name=TMPO	TMPO	4242	MO	gene with protein product	protein-coding gene
chr15	63046033	63049387	ENST00000561241.1	100	-	63046033	63049387	0,0,0	1	3354,	0,	geneID=ENSG00000259498.1;gene_name=TPM1-AS	TPM1-AS	3354	IO	RNA, long non-coding	non-coding RNA
chr1	231528652	231750619	ENST00000647072.1	100	+	231528810	231616693	0,0,0	8	174,105,115,131,263,107,980,694,	0,602,8560,13828,87991,89300,165173,221273,	CDS=231528810:231616693;CDSphase=0;geneID=ENSG00000270106.6;gene_name=TSNAX-DISC1	TSNAX-DISC1	2569	IO	readthrough	other
chr8	33473385	33509785	ENST00000519356.1	100	-	33473385	33509785	0,0,0	6	1043,163,144,188,93,40,	0,26942,30043,30362,33843,36360,	geneID=ENSG00000129696.12;gene_name=TTI2	TTI2	1671	IM	gene with protein product	protein-coding gene
chr6	7881516	7889445	ENST00000460138.5	100	-	7881516	7889445	0,0,0	4	1750,130,83,741,	0,2842,4444,7188,	geneID=ENSG00000239264.9;gene_name=TXNDC5	TXNDC5	2704	MO	gene with protein product	protein-coding gene
chr15	76258985	76261690	ENST00000558165.3	100	-	76258985	76261690	0,0,0	1	2705,	0,	geneID=ENSG00000259581.3;gene_name=TYRO3P	TYRO3P	2705	IO	pseudogene	pseudogene
chrX	155881344	155943769	ENST00000286448.12	100	+	155889466	155941951	0,0,0	8	104,155,58,138,91,68,93,1887,	0,8113,14278,16767,19152,38468,58356,60538,	CDS=155889466:155941951;CDSphase=0;geneID=ENSG00000124333.16;gene_name=VAMP7	VAMP7	2594	IO	gene with protein product	protein-coding gene
chr15	61852388	62060447	ENST00000644861.1	100	-	61854456	62060374	0,0,0	85	2170,84,124,89,115,124,46,164,76,114,82,140,114,112,70,82,141,142,236,127,134,129,165,105,390,295,122,161,265,150,87,366,93,230,248,170,113,154,148,305,168,104,117,163,60,80,157,134,109,148,305,168,104,117,163,60,80,154,140,79,130,118,124,137,115,193,143,95,130,63,172,107,128,58,81,60,60,110,66,63,102,96,43,44,173,	0,2482,3897,11051,16270,17111,19600,20857,22487,23343,24584,26218,28220,28454,29174,29358,30207,31739,37776,54875,56603,57788,59451,60922,63244,64952,65747,66900,67678,68109,69558,70008,73067,74702,77112,78701,81830,84208,88258,89374,93326,93918,94804,97054,97969,98556,99435,102032,106219,107059,109200,109982,110360,111446,112310,113694,114979,116910,120236,121065,121899,124693,126237,128953,1300…	CDS=61854456:62060374;CDSphase=0;geneID=ENSG00000129003.18;gene_name=VPS13C	VPS13C	13403	IO	gene with protein product	protein-coding gene
chr1	111439889	111449256	ENST00000235090.10	100	-	111441229	111449169	0,0,0	10	1500,69,109,72,55,71,50,142,186,202,	0,2135,2763,3433,3977,4164,7205,7545,8729,9165,	CDS=111441229:111449169;CDSphase=0;geneID=ENSG00000116455.14;gene_name=WDR77	WDR77	2456	MO	gene with protein product	protein-coding gene
chr19	12668072	12669415	ENST00000596731.7	100	-	12668358	12669403	0,0,0	4	353,98,106,62,	0,447,1055,1281,	CDS=12668358:12669403;CDSphase=0;geneID=ENSG00000105583.11;gene_name=WDR83OS	WDR83OS	619	MO	gene with protein product	protein-coding gene
chr17	76071960	76079778	ENST00000591500.1	100	+	76071960	76079778	0,0,0	2	216,340,	0,7478,	geneID=ENSG00000186919.13;gene_name=ZACN	ZACN	556	IO	gene with protein product	protein-coding gene
chr14	68787659	68791243	ENST00000555997.1	100	-	68790487	68791187	0,0,0	2	2833,261,	0,3323,	CDS=68790487:68791187;CDSphase=0;geneID=ENSG00000185650.10;gene_name=ZFP36L1	ZFP36L1	3094	IO	gene with protein product	protein-coding gene
chrX	135248919	135344087	ENST00000494295.1	100	-	135248919	135344087	0,0,0	4	382,146,323,827,	0,2946,6535,94341,	geneID=ENSG00000186376.15;gene_name=ZNF75D	ZNF75D	1678	IO	gene with protein product	protein-coding gene
