# Supplementary material for: Profiling and characterization of constitutive chromatin-enriched RNAs
Source: iScience. 2022 Oct 13;25(11):105349. doi: 10.1016/j.isci.2022.105349 (PMC9618790; doi:10.1016/j.isci.2022.105349)
Supplement: Data S3. The whole list of cheRNAs in BED format, related to Figures 3 and 5 — Column description: columns 1–12 correspond to standard BED12 format, column13: information from genecode gtf, column 14: gene symbol, column 15: transcript length; column 16: type of cheRNAs: one of “IO,” “MO,” or “IM” cheRNAs, column 17: HGNC locus type, column 18: HGNC locus group. [file mmc4.zip › HeLa.cheRNA.bed]

chr	start	end	name	score	strand	thickStart	thickEnd	itemRgb	blockCount	blockSizes	blockStarts	info	gene_symbol	tx_len	enrich_type	locus_type	locus_group
chr9	137007233	137028237	ENST00000341511.11	100	-	137007928	137028140	0,0,0	49	731,207,138,103,93,104,135,142,179,118,133,124,148,116,175,61,112,106,214,317,103,207,237,121,185,183,197,213,181,165,205,151,191,115,103,174,97,168,129,160,368,219,111,128,164,112,3,94,163,	0,1182,1497,1717,2136,2307,2535,2749,2959,3386,3739,3952,4173,4400,4610,4868,5031,5251,5478,5768,6227,6598,6934,7456,7679,8180,8441,8728,9057,9340,9686,9962,10268,10553,10739,10944,11485,11669,11944,13102,13460,14158,14657,15117,15468,15707,16604,16909,20841,	CDS=137007928:137028140;CDSphase=0;geneID=ENSG00000107331.17;gene_name=ABCA2	ABCA2	8103	MO	gene with protein product	protein-coding gene
chr19	1039996	1065567	ENST00000433129.6	100	+	1039996	1065567	0,0,0	44	200,203,94,142,113,507,211,140,117,168,230,177,223,222,202,111,172,132,140,138,185,73,203,49,105,149,99,33,178,170,178,116,145,124,130,121,63,107,142,135,104,93,241,298,	0,1228,1513,1834,2067,2323,3044,3337,3728,4580,5005,6233,6805,7160,7456,8898,9269,10924,11158,11452,11945,12217,13332,13791,14009,14196,14783,15910,16069,16333,16910,17317,17918,18149,18621,18823,19026,21785,22175,23547,23763,24164,24934,25273,	geneID=ENSG00000064687.13;gene_name=ABCA7	ABCA7	6883	MO	gene with protein product	protein-coding gene
chr10	99782639	99794348	ENST00000648689.1	100	+	99782844	99794011	0,0,0	5	238,174,126,135,457,	0,1968,9594,10911,11252,	CDS=99782844:99794011;CDSphase=0;geneID=ENSG00000023839.12;gene_name=ABCC2	ABCC2	1130	MO	gene with protein product	protein-coding gene
chr3	184186022	184194007	ENST00000429586.6	100	+	184186207	184193698	0,0,0	21	258,148,80,47,98,123,267,81,60,57,23,56,201,77,45,133,89,92,133,88,468,	0,484,773,1374,1641,1838,2118,2738,2906,3065,3232,3365,3534,3832,4976,5100,6578,6782,7079,7342,7517,	CDS=184186207:184193698;CDSphase=0;geneID=ENSG00000161204.11;gene_name=ABCF3	ABCF3	2624	MO	gene with protein product	protein-coding gene
chr2	27123788	27130353	ENST00000621324.4	100	+	27123948	27130353	0,0,0	7	274,161,183,46,113,174,127,	0,4652,5156,5527,5725,5965,6438,	CDS=27123948:27130353;CDSphase=0;geneID=ENSG00000143994.14;gene_name=ABHD1	ABHD1	1078	IO	gene with protein product	protein-coding gene
chr17	7217124	7225266	ENST00000543245.6	100	+	7217145	7225097	0,0,0	21	49,103,76,66,73,65,135,145,130,126,199,105,87,63,102,98,73,73,73,76,310,	0,591,2997,3339,3479,3641,3799,4413,4827,5052,5542,6008,6519,6688,6843,7021,7196,7355,7517,7684,7832,	CDS=7217145:7225097;CDSphase=0;geneID=ENSG00000072778.20;gene_name=ACADVL	ACADVL	2227	MO	gene with protein product	protein-coding gene
chr17	7336528	7351477	ENST00000158762.8	100	+	7336734	7351395	0,0,0	22	259,58,120,54,59,184,45,96,75,110,52,101,124,212,70,95,170,173,110,111,50,183,	0,783,5419,5746,5887,6850,7177,7332,7520,8010,9715,9862,10279,10502,11393,11598,11777,12466,13416,13598,14421,14766,	CDS=7336734:7351395;CDSphase=0;geneID=ENSG00000072818.12;gene_name=ACAP1	ACAP1	2511	IO	gene with protein product	protein-coding gene
chrX	53142831	53143913	ENST00000428275.1	100	-	53142831	53143913	0,0,0	1	1082,	0,	geneID=ENSG00000231340.1;gene_name=ACTG1P10	ACTG1P10	1082	IO	pseudogene	pseudogene
chr3	38453889	38493142	ENST00000352511.5	100	+	38454322	38483332	0,0,0	11	485,208,110,152,144,144,149,115,139,131,10005,	0,23397,23971,24251,24485,25238,25788,27461,28308,28540,29248,	CDS=38454322:38483332;CDSphase=0;geneID=ENSG00000114739.14;gene_name=ACVR2B	ACVR2B	11782	MO	gene with protein product	protein-coding gene
chr1	150560201	150562115	ENST00000615012.1	100	-	150560201	150562115	0,0,0	1	1914,	0,	geneID=ENSG00000203804.4;gene_name=ADAMTSL4-AS1	ADAMTSL4-AS1	1914	IO	RNA, long non-coding	non-coding RNA
chr10	109996367	110118608	ENST00000468251.5	100	+	109996367	110118608	0,0,0	6	79,224,139,152,81,22,	0,104257,116409,119891,120974,122219,	geneID=ENSG00000148700.15;gene_name=ADD3	ADD3	697	MO	gene with protein product	protein-coding gene
chr20	62302092	62308862	ENST00000491935.5	100	+	62303568	62308761	0,0,0	11	50,154,214,117,124,87,82,233,158,103,208,	0,803,1475,2368,4104,4555,5278,5503,5928,6275,6562,	CDS=62303568:62308761;CDSphase=0;geneID=ENSG00000130706.13;gene_name=ADRM1	ADRM1	1530	MO	gene with protein product	protein-coding gene
chr1	1020119	1056116	ENST00000379370.7	100	+	1020172	1054981	0,0,0	36	254,262,48,216,225,225,207,219,195,201,149,106,117,165,144,125,106,339,138,128,115,120,354,193,216,230,135,97,165,112,117,193,88,225,104,1293,	0,2081,15157,20545,21053,21358,21836,23119,23418,23703,23989,24214,25041,25239,25613,25844,26040,26277,26700,27207,27453,27656,27892,28747,29116,29446,29783,30113,30307,30606,31133,31333,31608,33633,34328,34704,	CDS=1020172:1054981;CDSphase=0;geneID=ENSG00000188157.15;gene_name=AGRN	AGRN	7326	MO	gene with protein product	protein-coding gene
chr11	62433541	62536107	ENST00000530124.5	100	-	62433837	62536098	0,0,0	3	350,188,163,	0,101461,102403,	CDS=62433837:62536098;CDSphase=0;geneID=ENSG00000124942.14;gene_name=AHNAK	AHNAK	701	MO	gene with protein product	protein-coding gene
chr14	77457869	77469247	ENST00000555133.5	100	+	77462692	77469247	0,0,0	9	113,191,83,118,89,129,102,52,171,	0,1746,4290,4772,6728,7669,10213,10587,11207,	CDS=77462692:77469247;CDSphase=0;geneID=ENSG00000100591.8;gene_name=AHSA1	AHSA1	1048	MO	gene with protein product	protein-coding gene
chrX	1591603	1602520	ENST00000313871.9	100	+	1593462	1601594	0,0,0	5	166,781,149,241,1862,	0,1840,3780,7588,9055,	CDS=1593462:1601594;CDSphase=0;geneID=ENSG00000197976.12;gene_name=AKAP17A	AKAP17A	3199	IO	gene with protein product	protein-coding gene
chr17	29589768	29609122	ENST00000583728.5	100	+	29608215	29609122	0,0,0	6	94,136,125,46,144,37,	0,17973,18217,18426,19082,19317,	CDS=29608215:29609122;CDSphase=0;geneID=ENSG00000198720.13;gene_name=ANKRD13B	ANKRD13B	582	MO	gene with protein product	protein-coding gene
chr2	97113217	97252120	ENST00000652721.1	100	+	97113739	97250167	0,0,0	76	719,115,174,107,138,68,29,73,29,73,31,67,61,31,67,61,68,40,29,73,29,73,29,73,29,73,29,73,29,73,29,73,29,73,29,73,29,73,29,73,29,73,29,73,29,73,29,73,29,73,29,73,29,73,29,73,29,73,29,73,29,73,29,73,29,73,74,142,214,184,915,153,71,94,30,1347,	0,4846,5126,9669,11242,13849,29422,29545,31300,31422,33268,36077,38661,39286,41457,44889,45370,48881,51065,51179,54359,54477,66520,66643,68380,68503,70241,70364,72098,72220,73980,74111,75869,76000,77760,77891,79640,79763,81508,81627,83375,83498,85245,85368,87116,87235,88984,89103,90850,90973,92722,92845,94593,94716,96463,96582,98328,98451,100201,100324,102083,102207,103959,104082,105832,105956,11…	CDS=97113739:97250167;CDSphase=0;geneID=ENSG00000135976.19;gene_name=ANKRD36	ANKRD36	7623	IO	gene with protein product	protein-coding gene
chr4	153307791	153308717	ENST00000505539.1	100	-	153307791	153308717	0,0,0	1	926,	0,	geneID=ENSG00000213406.3;gene_name=ANXA2P1	ANXA2P1	926	MO	pseudogene	pseudogene
chr3	49674013	49677025	ENST00000449966.5	100	+	49675724	49677025	0,0,0	8	97,94,76,164,138,92,41,123,	0,1680,1877,2042,2364,2595,2763,2889,	CDS=49675724:49677025;CDSphase=0;geneID=ENSG00000164062.13;gene_name=APEH	APEH	825	MO	gene with protein product	protein-coding gene
chr1	161046945	161069870	ENST00000461003.5	100	-	161046945	161069870	0,0,0	10	2389,266,402,258,760,108,83,145,103,343,	0,2478,4368,5340,5680,7420,7677,9442,12668,22582,	geneID=ENSG00000186517.14;gene_name=ARHGAP30	ARHGAP30	4857	IO	gene with protein product	protein-coding gene
chr11	73308275	73369388	ENST00000263674.4	100	+	73308638	73367780	0,0,0	21	3555,78,183,117,93,177,51,110,86,119,214,74,200,302,250,87,68,149,175,270,1805,	0,38607,44554,47257,47585,47899,48433,48749,48966,51558,52044,52812,53764,54157,54930,55471,55896,56176,57114,57402,59308,	CDS=73308638:73367780;CDSphase=0;geneID=ENSG00000110237.5;gene_name=ARHGEF17	ARHGEF17	8163	IO	gene with protein product	protein-coding gene
chr5	91380348	91420715	ENST00000625713.2	100	+	91380348	91420715	0,0,0	3	576,63,1861,	0,38360,38506,	geneID=ENSG00000281357.3;gene_name=ARRDC3-AS1	ARRDC3-AS1	2500	IO	RNA, long non-coding	non-coding RNA
chr1	1512161	1534685	ENST00000378756.8	100	+	1512268	1534072	0,0,0	16	312,77,102,60,70,166,70,156,57,126,125,52,71,168,109,760,	0,3850,5149,5554,6759,7979,8386,10582,11349,11677,12111,13078,14299,15533,17061,21764,	CDS=1512268:1534072;CDSphase=0;geneID=ENSG00000197785.14;gene_name=ATAD3A	ATAD3A	2481	MO	gene with protein product	protein-coding gene
chr20	59025474	59032335	ENST00000243997.8	100	-	59030305	59032251	0,0,0	3	3367,127,116,	0,4828,6745,	CDS=59030305:59032251;CDSphase=0;geneID=ENSG00000124172.10;gene_name=ATP5F1E	ATP5F1E	3610	MO	gene with protein product	protein-coding gene
chr2	175176257	175184607	ENST00000284727.8	100	-	175178287	175181393	0,0,0	5	2145,194,81,112,2952,	0,2799,3840,5097,5398,	CDS=175178287:175181393;CDSphase=0;geneID=ENSG00000154518.9;gene_name=ATP5MC3	ATP5MC3	5484	MO	gene with protein product	protein-coding gene
chr1	1373729	1375157	ENST00000338370.7	100	-	1373800	1374756	0,0,0	3	173,446,453,	0,270,975,	CDS=1373800:1374756;CDSphase=0;geneID=ENSG00000175756.13;gene_name=AURKAIP1	AURKAIP1	1072	MO	gene with protein product	protein-coding gene
chr1	1232236	1235041	ENST00000379198.5	100	+	1232278	1233268	0,0,0	1	2805,	0,	CDS=1232278:1233268;CDSphase=0;geneID=ENSG00000176022.7;gene_name=B3GALT6	B3GALT6	2805	MO	gene with protein product	protein-coding gene
chr9	93951626	93953431	ENST00000401724.1	100	-	93952163	93952948	0,0,0	3	702,85,536,	0,1102,1269,	CDS=93952163:93952948;CDSphase=0;geneID=ENSG00000131668.14;gene_name=BARX1	BARX1	1323	MO	gene with protein product	protein-coding gene
chr7	73440405	73522293	ENST00000339594.9	100	-	73442195	73521933	0,0,0	20	1288,373,104,146,116,148,148,183,178,99,106,134,139,1702,198,122,202,145,117,467,	0,1775,2319,3578,6858,9136,10441,19130,22516,25033,25890,29111,29939,36462,48788,52394,58091,67921,70330,81421,	CDS=73442195:73521933;CDSphase=0;geneID=ENSG00000009954.11;gene_name=BAZ1B	BAZ1B	6115	MO	gene with protein product	protein-coding gene
chr1	156641389	156647144	ENST00000441358.5	100	+	156646054	156647144	0,0,0	4	45,112,99,344,	0,774,4657,5411,	CDS=156646054:156647144;CDSphase=0;geneID=ENSG00000132692.19;gene_name=BCAN	BCAN	600	IO	gene with protein product	protein-coding gene
chr5	71455650	71567820	ENST00000358731.9	100	+	71455877	71564885	0,0,0	39	439,277,110,60,126,134,95,55,144,279,148,159,157,92,193,131,1687,188,223,179,211,131,202,194,385,120,37,93,229,161,151,181,64,187,205,40,256,247,3067,	0,2928,6166,8407,10445,11703,14744,28191,30833,33753,35333,39599,41619,45911,46948,48970,53814,56590,57534,59293,60410,61671,66638,67105,68288,76657,83391,83906,85803,86454,88706,89388,93031,93769,97465,101235,104331,106623,109103,	CDS=71455877:71564885;CDSphase=0;geneID=ENSG00000145734.19;gene_name=BDP1	BDP1	11037	MO	gene with protein product	protein-coding gene
chr11	61950062	61963344	ENST00000534553.5	100	+	61955788	61962259	0,0,0	5	365,95,45,234,1090,	0,5044,5280,5655,12192,	CDS=61955788:61962259;CDSphase=0;geneID=ENSG00000167995.16;gene_name=BEST1	BEST1	1829	IO	gene with protein product	protein-coding gene
chr8	144262044	144291438	ENST00000569669.6	100	-	144262163	144291370	0,0,0	16	273,108,85,289,181,133,70,81,162,213,102,118,155,81,210,167,	0,351,543,808,1176,1433,1647,1786,1936,2180,2470,2669,2872,14179,27050,29227,	CDS=144262163:144291370;CDSphase=0;geneID=ENSG00000261236.8;gene_name=BOP1	BOP1	2428	MO	gene with protein product	protein-coding gene
chr12	12357077	12471233	ENST00000314565.9	100	+	12357451	12465776	0,0,0	4	432,144,158,5688,	0,4128,78550,108468,	CDS=12357451:12465776;CDSphase=0;geneID=ENSG00000165714.11;gene_name=BORCS5	BORCS5	6422	MO	gene with protein product	protein-coding gene
chr3	9731728	9747873	ENST00000433861.6	100	+	9734140	9747349	0,0,0	13	410,609,960,163,132,129,310,324,148,137,119,155,708,	0,2402,7270,9050,9579,10296,11215,11849,13279,13844,14083,14571,15437,	CDS=9734140:9747349;CDSphase=0;geneID=ENSG00000156983.16;gene_name=BRPF1	BRPF1	4304	MO	gene with protein product	protein-coding gene
chr1	54998932	55017172	ENST00000651561.1	100	+	54999186	55008628	0,0,0	4	431,95,276,8959,	0,6089,8064,9281,	CDS=54999186:55008628;CDSphase=0;geneID=ENSG00000162399.9;gene_name=BSND	BSND	9761	IO	gene with protein product	protein-coding gene
chr11	57743513	57751376	ENST00000436147.3	100	-	57744133	57751188	0,0,0	2	2635,312,	0,7551,	CDS=57744133:57751188;CDSphase=0;geneID=ENSG00000233436.7;gene_name=BTBD18	BTBD18	2947	IO	gene with protein product	protein-coding gene
chr11	62662815	62665217	ENST00000524958.5	100	-	62663049	62665169	0,0,0	4	344,98,125,87,	0,420,2033,2315,	CDS=62663049:62665169;CDSphase=0;geneID=ENSG00000278615.4;gene_name=C11orf98	C11orf98	654	MO	gene with protein product	protein-coding gene
chr1	42767248	42779491	ENST00000372525.7	100	+	42767311	42775394	0,0,0	5	142,116,87,132,4283,	0,260,6314,7488,7960,	CDS=42767311:42775394;CDSphase=0;geneID=ENSG00000164008.16;gene_name=C1orf50	C1orf50	4760	IO	gene with protein product	protein-coding gene
chr16	1088225	1096244	ENST00000328449.6	100	-	1093500	1094922	0,0,0	5	2369,555,219,174,89,	0,5271,6489,7389,7930,	CDS=1093500:1094922;CDSphase=0;geneID=ENSG00000184471.8;gene_name=C1QTNF8	C1QTNF8	3406	IO	gene with protein product	protein-coding gene
chr12	7108051	7111606	ENST00000435921.6	100	+	7108051	7111606	0,0,0	3	61,275,236,	0,2246,3319,	geneID=ENSG00000205885.7;gene_name=C1RL-AS1	C1RL-AS1	572	IM	RNA, long non-coding	non-coding RNA
chr20	33662326	33663908	ENST00000375222.4	100	+	33662345	33663867	0,0,0	2	145,377,	0,1205,	CDS=33662345:33663867;CDSphase=0;geneID=ENSG00000149609.6;gene_name=C20orf144	C20orf144	522	IO	gene with protein product	protein-coding gene
chr20	64034343	64039001	ENST00000444463.5	100	+	64034343	64039001	0,0,0	4	1704,2066,153,380,	0,1793,3952,4278,	geneID=ENSG00000196421.8;gene_name=C20orf204	C20orf204	4303	IO	gene with protein product	protein-coding gene
chr5	134845679	134859109	ENST00000338051.4	100	+	134854900	134855467	0,0,0	2	58,4212,	0,9218,	CDS=134854900:134855467;CDSphase=0;geneID=ENSG00000181904.9;gene_name=C5orf24	C5orf24	4270	IO	gene with protein product	protein-coding gene
chr9	136483494	136486066	ENST00000354376.3	100	+	136483494	136486066	0,0,0	1	2572,	0,	geneID=ENSG00000196366.3;gene_name=C9orf163	C9orf163	2572	IO	unknown	other
chr12	121237674	121296673	ENST00000652382.1	100	-	121240698	121274526	0,0,0	19	3195,43,101,129,88,74,54,200,89,22,37,134,52,54,48,530,145,124,36,	0,6898,7465,10931,12112,12286,14986,15598,17875,18108,22644,26131,30963,31853,33223,36381,38648,46015,58963,	CDS=121240698:121274526;CDSphase=0;geneID=ENSG00000110931.19;gene_name=CAMKK2	CAMKK2	5155	MO	gene with protein product	protein-coding gene
chr9	135808486	135907546	ENST00000389532.9	100	-	135811308	135907159	0,0,0	17	3125,119,116,103,209,137,2422,85,92,178,97,140,142,81,162,263,547,	0,6610,7403,9490,9921,10523,12352,15463,16302,18920,41650,41835,53980,57969,73146,74329,98513,	CDS=135811308:135907159;CDSphase=0;geneID=ENSG00000130559.19;gene_name=CAMSAP1	CAMSAP1	8018	MO	gene with protein product	protein-coding gene
chr3	12796471	12834802	ENST00000295989.9	100	+	12796720	12833982	0,0,0	13	317,144,266,106,143,293,142,1503,96,98,165,108,1048,	0,7016,13587,16518,16774,18669,19395,19902,23614,29070,30968,34993,37283,	CDS=12796720:12833982;CDSphase=0;geneID=ENSG00000144712.12;gene_name=CAND2	CAND2	4429	IO	gene with protein product	protein-coding gene
chr16	527711	554636	ENST00000219611.7	100	+	546838	553516	0,0,0	14	318,53,114,1471,209,184,224,126,153,162,230,167,179,1298,	0,6234,8317,19105,21281,21576,21903,23590,23800,24339,24589,24893,25151,25627,	CDS=546838:553516;CDSphase=0;geneID=ENSG00000103326.12;gene_name=CAPN15	CAPN15	4888	MO	gene with protein product	protein-coding gene
chr21	36069940	36071216	ENST00000466328.2	100	+	36069940	36071216	0,0,0	3	464,108,23,	0,1009,1253,	geneID=ENSG00000159228.13;gene_name=CBR1	CBR1	595	MO	gene with protein product	protein-coding gene
chr17	79833155	79839440	ENST00000269397.9	100	-	79833958	79839251	0,0,0	5	2240,67,66,44,258,	0,2490,4681,5855,6027,	CDS=79833958:79839251;CDSphase=0;geneID=ENSG00000141582.15;gene_name=CBX4	CBX4	2675	MO	gene with protein product	protein-coding gene
chr19	17933014	17943985	ENST00000445755.7	100	+	17936420	17943715	0,0,0	5	34,170,190,115,478,	0,3395,9641,10246,10493,	CDS=17936420:17943715;CDSphase=0;geneID=ENSG00000007080.11;gene_name=CCDC124	CCDC124	987	MO	gene with protein product	protein-coding gene
chr16	722581	726429	ENST00000485091.5	100	-	722581	726429	0,0,0	12	208,240,80,100,188,126,79,216,168,87,120,122,	0,340,1275,1524,1740,2099,2329,2496,2831,3212,3384,3726,	geneID=ENSG00000162004.17;gene_name=CCDC78	CCDC78	1734	IO	gene with protein product	protein-coding gene
chr11	65890672	65891635	ENST00000312579.4	100	+	65890783	65891392	0,0,0	1	963,	0,	CDS=65890783:65891392;CDSphase=0;geneID=ENSG00000175602.4;gene_name=CCDC85B	CCDC85B	963	MO	gene with protein product	protein-coding gene
chr5	140631727	140633701	ENST00000401743.6	100	-	140631855	140633071	0,0,0	3	1253,224,171,	0,1341,1803,	CDS=140631855:140633071;CDSphase=0;geneID=ENSG00000170458.14;gene_name=CD14	CD14	1648	IO	gene with protein product	protein-coding gene
chr19	10391132	10403542	ENST00000222005.7	100	-	10391550	10403479	0,0,0	8	574,72,183,123,116,109,276,165,	0,1953,2126,3888,4095,4302,4795,12245,	CDS=10391550:10403479;CDSphase=0;geneID=ENSG00000105401.9;gene_name=CDC37	CDC37	1618	MO	gene with protein product	protein-coding gene
chrX	47217859	47222380	ENST00000517997.5	100	+	47217859	47222380	0,0,0	3	190,252,120,	0,553,4401,	geneID=ENSG00000102225.16;gene_name=CDK16	CDK16	562	MO	gene with protein product	protein-coding gene
chr17	15436014	15467621	ENST00000619038.5	100	-	15437772	15440238	0,0,0	4	2186,78,82,162,	0,4193,16989,31445,	CDS=15437772:15440238;CDSphase=0;geneID=ENSG00000239704.11;gene_name=CDRT4	CDRT4	2508	IO	gene with protein product	protein-coding gene
chr20	5126878	5183178	ENST00000467923.5	100	+	5126878	5183178	0,0,0	6	271,97,98,140,59,118,	0,48304,49769,51938,55508,56182,	geneID=ENSG00000101290.14;gene_name=CDS2	CDS2	783	IO	gene with protein product	protein-coding gene
chr6	4706158	4955547	ENST00000328908.9	100	+	4715778	4954056	0,0,0	9	93,141,83,667,257,173,211,144,1650,	0,9582,28603,185554,229356,231406,237387,246107,247739,	CDS=4715778:4954056;CDSphase=0;geneID=ENSG00000153046.18;gene_name=CDYL	CDYL	3419	MO	gene with protein product	protein-coding gene
chr20	50190829	50192668	ENST00000303004.5	100	+	50191033	50192071	0,0,0	1	1839,	0,	CDS=50191033:50192071;CDSphase=0;geneID=ENSG00000172216.6;gene_name=CEBPB	CEBPB	1839	MO	gene with protein product	protein-coding gene
chr8	47736912	47738164	ENST00000408965.4	100	-	47737310	47738120	0,0,0	1	1252,	0,	CDS=47737310:47738120;CDSphase=0;geneID=ENSG00000221869.5;gene_name=CEBPD	CEBPD	1252	MO	gene with protein product	protein-coding gene
chr1	214603194	214615190	ENST00000464322.5	100	+	214603194	214615190	0,0,0	3	127,203,359,	0,10519,11637,	geneID=ENSG00000117724.13;gene_name=CENPF	CENPF	689	IO	gene with protein product	protein-coding gene
chr1	243124427	243255281	ENST00000366542.6	100	-	243126448	243225280	0,0,0	20	2311,52,94,89,171,148,235,1833,127,150,294,164,477,135,163,59,79,90,146,242,	0,3821,4932,11715,15509,17888,31793,39856,45200,48269,61351,61831,66590,74632,76090,76349,87458,97296,100748,130612,	CDS=243126448:243225280;CDSphase=0;geneID=ENSG00000143702.16;gene_name=CEP170	CEP170	7059	IO	gene with protein product	protein-coding gene
chr20	35455163	35466204	ENST00000446710.5	100	+	35462367	35466204	0,0,0	7	79,71,123,289,57,83,166,	0,3140,4819,7101,8411,10579,10875,	CDS=35462367:35466204;CDSphase=0;geneID=ENSG00000126001.16;gene_name=CEP250	CEP250	868	IO	gene with protein product	protein-coding gene
chr1	51157787	51158471	ENST00000440986.1	100	-	51157787	51158471	0,0,0	1	684,	0,	geneID=ENSG00000213478.2;gene_name=CFL1P2	CFL1P2	684	MO	pseudogene	pseudogene
chr20	33811347	33854366	ENST00000217402.3	100	+	33811468	33853560	0,0,0	5	311,178,115,127,871,	0,37119,39604,40729,42148,	CDS=33811468:33853560;CDSphase=0;geneID=ENSG00000101421.4;gene_name=CHMP4B	CHMP4B	1602	MO	gene with protein product	protein-coding gene
chr9	33264878	33282069	ENST00000419016.6	100	+	33265078	33280828	0,0,0	7	269,105,47,94,72,109,1261,	0,1131,2974,5744,6273,11577,15930,	CDS=33265078:33280828;CDSphase=0;geneID=ENSG00000086065.14;gene_name=CHMP5	CHMP5	1957	MO	gene with protein product	protein-coding gene
chr17	80991597	80999145	ENST00000572525.5	100	+	80995103	80999145	0,0,0	8	76,110,88,87,66,81,55,48,	0,2983,3421,4074,5409,5663,6768,7500,	CDS=80995103:80999145;CDSphase=0;geneID=ENSG00000176108.9;gene_name=CHMP6	CHMP6	611	MO	gene with protein product	protein-coding gene
chr16	66552562	66566251	ENST00000534692.1	100	+	66552715	66563095	0,0,0	3	231,146,169,	0,10509,13520,	CDS=66552715:66563095;CDSphase=0;geneID=ENSG00000217555.12;gene_name=CKLF	CKLF	546	MO	gene with protein product	protein-coding gene
chr1	9728925	9823965	ENST00000377298.9	100	-	9730507	9823733	0,0,0	19	1780,185,136,146,171,227,149,158,57,163,122,249,186,150,209,196,30,123,323,	0,2280,2835,4475,5046,6022,6541,6959,8572,12168,14958,15469,20535,20838,22547,26188,27555,44346,94717,	CDS=9730507:9823733;CDSphase=0;geneID=ENSG00000171603.18;gene_name=CLSTN1	CLSTN1	4760	MO	gene with protein product	protein-coding gene
chr12	7129697	7135345	ENST00000541953.5	100	+	7130648	7135345	0,0,0	5	99,133,123,196,19,	0,882,3326,3875,5629,	CDS=7130648:7135345;CDSphase=0;geneID=ENSG00000139182.15;gene_name=CLSTN3	CLSTN3	570	IO	gene with protein product	protein-coding gene
chr5	176392454	176416569	ENST00000310418.8	100	-	176392773	176416363	0,0,0	6	491,54,112,118,47,393,	0,4024,5152,5475,17802,23722,	CDS=176392773:176416363;CDSphase=0;geneID=ENSG00000175416.14;gene_name=CLTB	CLTB	1215	MO	gene with protein product	protein-coding gene
chr17	2689385	2711633	ENST00000435359.5	100	-	2690593	2704550	0,0,0	26	1392,74,135,94,122,126,81,140,154,85,245,63,153,101,102,224,695,93,148,126,155,125,144,172,203,72,	0,2223,2375,2618,2975,3185,3394,4514,4737,5094,5471,5832,5988,6773,7048,7333,8510,10996,11292,11754,11980,12227,12528,13932,14976,22176,	CDS=2690593:2704550;CDSphase=0;geneID=ENSG00000132361.17;gene_name=CLUH	CLUH	5224	MO	gene with protein product	protein-coding gene
chr16	31700589	31707437	ENST00000254109.9	100	+	31700589	31707437	0,0,0	9	149,196,147,212,171,124,121,145,547,	0,1073,1945,2566,3630,4759,5082,5300,6301,	geneID=ENSG00000131797.12;gene_name=CLUHP3	CLUHP3	1812	IO	pseudogene	pseudogene
chr3	48564072	48564992	ENST00000470076.1	100	-	48564072	48564992	0,0,0	2	441,210,	0,710,	geneID=ENSG00000114270.17;gene_name=COL7A1	COL7A1	651	IM	gene with protein product	protein-coding gene
chr2	210617570	210619876	ENST00000628368.1	100	+	210617570	210619876	0,0,0	1	2306,	0,	geneID=ENSG00000280837.1;gene_name=CPS1-IT1	CPS1-IT1	2306	IO	RNA, long non-coding	non-coding RNA
chr11	85659707	85665102	ENST00000490820.2	100	-	85663810	85664875	0,0,0	2	2750,1579,	0,3816,	CDS=85663810:85664875;CDSphase=0;geneID=ENSG00000137504.13;gene_name=CREBZF	CREBZF	4329	IO	gene with protein product	protein-coding gene
chr11	62665308	62667397	ENST00000398922.6	100	+	62665308	62667397	0,0,0	3	24,300,1044,	0,338,1045,	geneID=ENSG00000214756.8;gene_name=CSKMT	CSKMT	1368	IO	gene with protein product	protein-coding gene
chr19	1941171	1981338	ENST00000255641.13	100	+	1969772	1980203	0,0,0	12	247,452,41,70,149,235,86,85,149,84,107,1190,	0,28336,37133,37270,37430,37687,37991,38147,38323,38580,38739,38977,	CDS=1969772:1980203;CDSphase=0;geneID=ENSG00000133275.16;gene_name=CSNK1G2	CSNK1G2	2895	MO	gene with protein product	protein-coding gene
chr5	177456607	177473741	ENST00000309007.9	100	-	177457432	177473521	0,0,0	14	896,103,650,171,124,60,64,152,78,147,75,113,56,306,	0,1047,1450,2490,3824,4036,10164,10303,10647,10873,11135,11500,12236,16828,	CDS=177457432:177473521;CDSphase=0;geneID=ENSG00000113758.13;gene_name=DBN1	DBN1	2995	IM	gene with protein product	protein-coding gene
chr14	24114194	24117306	ENST00000559017.5	100	+	24115594	24117306	0,0,0	7	146,228,88,11,207,128,41,	0,502,1011,1187,1348,2722,3071,	CDS=24115594:24117306;CDSphase=0;geneID=ENSG00000100897.17;gene_name=DCAF11	DCAF11	849	MO	gene with protein product	protein-coding gene
chr8	103414713	103443450	ENST00000616836.4	100	+	103414990	103442882	0,0,0	11	803,200,108,90,156,78,83,165,136,164,656,	0,5550,6261,11342,12383,15898,17945,20912,25422,26741,28081,	CDS=103414990:103442882;CDSphase=0;geneID=ENSG00000164934.14;gene_name=DCAF13	DCAF13	2639	MO	gene with protein product	protein-coding gene
chr11	126304059	126350005	ENST00000263579.5	100	+	126304080	126345613	0,0,0	6	222,175,146,114,111,4659,	0,2510,27345,34226,39247,41287,	CDS=126304080:126345613;CDSphase=0;geneID=ENSG00000110063.10;gene_name=DCPS	DCPS	5427	MO	gene with protein product	protein-coding gene
chr2	74361153	74380355	ENST00000361874.7	100	-	74361498	74380037	0,0,0	32	483,90,80,184,134,15,167,143,126,132,162,150,63,69,169,161,153,117,192,105,160,79,205,198,192,21,18,21,35,79,246,351,	0,898,1496,1840,2140,2460,3921,4361,4739,5090,5305,5629,5891,6198,6542,6817,7574,7944,8146,8811,9032,9312,9467,9825,10383,11774,13169,15588,16278,16494,16846,18851,	CDS=74361498:74380037;CDSphase=0;geneID=ENSG00000204843.12;gene_name=DCTN1	DCTN1	4500	MO	gene with protein product	protein-coding gene
chr12	48829755	48852163	ENST00000308025.8	100	-	48830468	48845782	0,0,0	17	937,175,109,152,243,178,146,226,144,113,134,139,66,94,111,209,80,	0,1386,2322,2666,3521,4564,6365,6813,7138,7525,7768,8186,10088,10257,14184,15818,22328,	CDS=48830468:48845782;CDSphase=0;geneID=ENSG00000174243.10;gene_name=DDX23	DDX23	3256	MO	gene with protein product	protein-coding gene
chr20	49219294	49244075	ENST00000622530.4	100	+	49219355	49243834	0,0,0	21	247,147,60,166,47,87,106,174,151,100,142,154,82,178,107,103,95,124,88,75,260,	0,2157,3662,3973,5650,5818,7135,9420,10904,14011,14273,15640,16855,17038,19654,19941,22598,22788,23299,24334,24521,	CDS=49219355:49243834;CDSphase=0;geneID=ENSG00000124228.14;gene_name=DDX27	DDX27	2693	MO	gene with protein product	protein-coding gene
chr19	14408797	14419341	ENST00000242776.9	100	-	14408935	14413220	0,0,0	11	155,148,145,110,132,119,184,93,128,212,72,	0,239,505,738,944,1418,2191,2708,3753,4215,10472,	CDS=14408935:14413220;CDSphase=0;geneID=ENSG00000123136.15;gene_name=DDX39A	DDX39A	1498	MO	gene with protein product	protein-coding gene
chr12	113157173	113185479	ENST00000306014.9	100	-	113158876	113185451	0,0,0	20	1936,113,105,114,143,219,74,231,135,211,132,62,122,96,42,50,189,71,130,202,	0,4096,4719,5758,5958,6893,8470,8628,12596,15179,17466,17701,17862,19666,19878,21803,21969,22761,23755,28104,	CDS=113158876:113185451;CDSphase=0;geneID=ENSG00000123064.12;gene_name=DDX54	DDX54	4377	MO	gene with protein product	protein-coding gene
chr11	118747762	118791164	ENST00000534980.7	100	-	118754711	118786251	0,0,0	14	4335,183,102,64,117,129,123,95,147,130,105,64,467,67,	0,6942,7639,8497,9408,11011,12159,15449,17446,20460,31869,33358,38289,43335,	CDS=118754711:118786251;CDSphase=0;geneID=ENSG00000110367.13;gene_name=DDX6	DDX6	6128	IO	gene with protein product	protein-coding gene
chr8	144314583	144326852	ENST00000528718.6	100	-	144316553	144326636	0,0,0	17	2126,63,88,66,113,45,42,39,104,75,102,106,53,86,41,88,416,	0,2269,2438,2603,2749,2960,3087,3200,3330,3511,3677,3877,4115,4251,4444,6737,11853,	CDS=144316553:144326636;CDSphase=0;geneID=ENSG00000185000.12;gene_name=DGAT1	DGAT1	3653	MO	gene with protein product	protein-coding gene
chr11	46332904	46380554	ENST00000343674.10	100	+	46333275	46379947	0,0,0	31	583,109,96,75,57,69,72,117,72,96,83,61,114,141,79,56,63,74,112,200,101,80,70,41,140,32,44,121,34,100,724,	0,34386,34747,35100,36589,37036,38408,38582,38799,39170,39523,39712,39866,40056,41252,41494,41699,41861,42029,42527,42946,43161,43423,43619,44168,45293,45552,46086,46298,46564,46926,	CDS=46333275:46379947;CDSphase=0;geneID=ENSG00000149091.15;gene_name=DGKZ	DGKZ	3816	MO	gene with protein product	protein-coding gene
chr13	43968423	43971199	ENST00000378718.2	100	+	43968423	43971199	0,0,0	1	2776,	0,	geneID=ENSG00000179611.3;gene_name=DGKZP1	DGKZP1	2776	MO	pseudogene	pseudogene
chr19	12675716	12679520	ENST00000598246.5	100	-	12675791	12679520	1,0,0	5	217,62,104,106,64,	0,300,1391,1574,3740,	CDS=12675791:12679520;CDSphase=1;geneID=ENSG00000095059.16;gene_name=DHPS	DHPS	553	MO	gene with protein product	protein-coding gene
chr13	76984867	76987943	ENST00000436565.2	100	+	76984867	76987943	0,0,0	1	3076,	0,	geneID=ENSG00000228002.2;gene_name=DHX9P1	DHX9P1	3076	MO	pseudogene	pseudogene
chr20	62877737	62937952	ENST00000266070.8	100	-	62879232	62911612	0,0,0	16	4677,196,90,154,529,136,105,117,160,466,214,213,322,841,197,157,	0,13222,14249,15071,15928,16675,17072,17311,18495,18793,28149,29409,31961,33036,36472,60058,	CDS=62879232:62911612;CDSphase=0;geneID=ENSG00000101191.17;gene_name=DIDO1	DIDO1	8574	MO	gene with protein product	protein-coding gene
chr19	14514768	14518397	ENST00000254322.3	100	-	14515939	14518349	0,0,0	3	1402,581,259,	0,1697,3370,	CDS=14515939:14518349;CDSphase=0;geneID=ENSG00000132002.8;gene_name=DNAJB1	DNAJB1	2242	MO	gene with protein product	protein-coding gene
chr5	139408587	139414239	ENST00000515559.2	100	-	139414147	139414239	2,0,0	2	275,176,	0,5476,	CDS=139414147:139414239;CDSphase=2;geneID=ENSG00000170464.10;gene_name=DNAJC18	DNAJC18	451	MO	gene with protein product	protein-coding gene
chr16	3611727	3658095	ENST00000570769.5	100	+	3655373	3655962	0,0,0	12	279,523,145,605,84,148,118,84,116,343,97,190,	0,28987,31164,39589,43233,43645,44121,44374,44910,45271,45992,46178,	CDS=3655373:3655962;CDSphase=0;geneID=ENSG00000213918.10;gene_name=DNASE1	DNASE1	2732	MO	gene with protein product	protein-coding gene
chr1	43969999	43971013	ENST00000471934.1	100	+	43969999	43971013	0,0,0	3	323,222,48,	0,596,966,	geneID=ENSG00000132768.14;gene_name=DPH2	DPH2	593	MO	gene with protein product	protein-coding gene
chr11	65919273	65921401	ENST00000525501.5	100	+	65919501	65921401	0,0,0	7	270,73,50,47,94,89,72,	0,506,674,1142,1295,1610,2056,	CDS=65919501:65921401;CDSphase=0;geneID=ENSG00000175550.8;gene_name=DRAP1	DRAP1	695	MO	gene with protein product	protein-coding gene
chr6	7541616	7586572	ENST00000418664.2	100	+	7541915	7585878	0,0,0	24	469,103,149,175,129,51,162,105,96,126,153,155,127,202,227,167,139,194,163,84,108,99,498,3931,	0,14101,16499,17609,21035,22119,23742,24760,25737,26164,26820,27569,28820,29766,30225,32469,33040,33678,34677,35342,36162,36847,37658,41025,	CDS=7541915:7585878;CDSphase=0;geneID=ENSG00000096696.14;gene_name=DSP	DSP	7812	IM	gene with protein product	protein-coding gene
chr15	45129932	45165576	ENST00000321429.8	100	+	45131966	45164901	0,0,0	35	166,192,107,84,165,188,202,167,61,97,91,103,173,176,119,138,114,200,186,226,94,176,70,126,179,231,100,50,128,154,233,159,156,129,798,	0,1538,1985,3931,4212,5171,5541,5849,6417,6596,7991,9133,9494,10962,11359,12042,13257,14103,14962,17500,17971,18339,20699,21190,21941,22353,23447,24018,25869,30904,31805,32286,33599,33857,34846,	CDS=45131966:45164901;CDSphase=0;geneID=ENSG00000137857.17;gene_name=DUOX1	DUOX1	5738	IO	gene with protein product	protein-coding gene
chr19	5784831	5785755	ENST00000590343.1	100	-	5785156	5785755	1,0,0	2	680,153,	0,771,	CDS=5785156:5785755;CDSphase=1;geneID=ENSG00000141994.16;gene_name=DUS3L	DUS3L	833	MO	gene with protein product	protein-coding gene
chr17	37489890	37513498	ENST00000617516.5	100	+	37512272	37512869	0,0,0	3	68,88,1318,	0,20786,22290,	CDS=37512272:37512869;CDSphase=0;geneID=ENSG00000276023.5;gene_name=DUSP14	DUSP14	1474	MO	gene with protein product	protein-coding gene
chr1	1335275	1349112	ENST00000378891.9	100	-	1336141	1349065	0,0,0	15	1240,207,168,132,78,68,77,140,70,94,139,104,122,70,217,	0,2701,2993,3246,4086,4306,4460,4762,4971,5134,6391,6777,7087,7413,13620,	CDS=1336141:1349065;CDSphase=0;geneID=ENSG00000107404.20;gene_name=DVL1	DVL1	2926	MO	gene with protein product	protein-coding gene
chr14	101964572	102011733	ENST00000643684.1	100	+	101964572	102011733	0,0,0	31	375,88,174,256,187,272,228,1077,180,150,147,141,177,111,120,240,156,114,111,210,147,167,174,433,195,283,101,160,244,184,994,	0,11139,14746,15146,15791,18446,18809,21114,22880,24130,26954,29611,30100,30413,30608,32462,35416,35713,36381,36572,36962,37964,38219,39945,40469,41315,42435,43605,45270,45703,46167,	geneID=ENSG00000197102.12;gene_name=DYNC1H1	DYNC1H1	7596	IM	gene with protein product	protein-coding gene
chr1	171781659	171797716	ENST00000361735.4	100	+	171781967	171796756	0,0,0	8	461,760,200,196,165,219,132,1235,	0,2080,4219,6075,8792,10357,12736,14822,	CDS=171781967:171796756;CDSphase=0;geneID=ENSG00000010165.20;gene_name=EEF1AKNMT	EEF1AKNMT	3368	MO	unknown	unknown
chr19	14070341	14071237	ENST00000585891.1	100	+	14070341	14071237	0,0,0	1	896,	0,	geneID=ENSG00000228887.3;gene_name=EEF1DP1	EEF1DP1	896	MO	pseudogene	pseudogene
chr16	22206277	22288738	ENST00000263026.10	100	+	22225729	22283996	0,0,0	18	402,322,101,61,38,172,150,133,128,202,68,78,63,135,189,125,179,4852,	0,19376,38352,42477,44376,44873,50470,50975,51365,52216,54184,56832,58540,60112,60410,67348,73920,77609,	CDS=22225729:22283996;CDSphase=0;geneID=ENSG00000103319.12;gene_name=EEF2K	EEF2K	7398	IO	gene with protein product	protein-coding gene
chr6	52362122	52482587	ENST00000637849.1	100	+	52362122	52482587	0,0,0	10	127,222,288,150,193,221,141,214,148,1042,	0,61823,76181,90565,91972,102772,107210,116914,117517,119423,	geneID=ENSG00000096093.16;gene_name=EFHC1	EFHC1	2746	IO	gene with protein product	protein-coding gene
chr7	2354085	2366435	ENST00000431643.5	100	+	2363073	2366435	0,0,0	8	110,187,193,120,58,129,158,119,	0,1148,6624,8559,8984,9546,10286,12231,	CDS=2363073:2366435;CDSphase=0;geneID=ENSG00000106263.18;gene_name=EIF3B	EIF3B	1074	MO	gene with protein product	protein-coding gene
chr16	28379578	28403841	ENST00000398944.7	100	-	28379797	28403618	0,0,0	21	302,163,88,66,160,364,225,191,94,126,142,104,163,128,110,55,126,190,66,131,59,	0,397,713,889,1053,3539,8479,8929,10712,10941,11261,12173,12401,20292,20798,21036,21280,21628,21960,23939,24204,	CDS=28379797:28403618;CDSphase=0;geneID=ENSG00000205609.12;gene_name=EIF3CL	EIF3CL	3053	MO	gene with protein product	protein-coding gene
chr21	10330731	10331537	ENST00000613970.1	100	+	10330731	10331537	0,0,0	1	806,	0,	geneID=ENSG00000275945.1;gene_name=EIF3FP1	EIF3FP1	806	IO	pseudogene	pseudogene
chr19	38619081	38636955	ENST00000614624.4	100	+	38619268	38636920	0,0,0	7	246,121,75,67,78,126,67,	0,4995,6946,13348,13519,15911,17807,	CDS=38619268:38636920;CDSphase=0;geneID=ENSG00000178982.10;gene_name=EIF3K	EIF3K	780	MO	gene with protein product	protein-coding gene
chr3	186783204	186784659	ENST00000441007.5	100	+	186783610	186784659	0,0,0	4	146,192,46,96,	0,243,1227,1359,	CDS=186783610:186784659;CDSphase=0;geneID=ENSG00000156976.17;gene_name=EIF4A2	EIF4A2	480	IO	gene with protein product	protein-coding gene
chr3	184314494	184335353	ENST00000346169.6	100	+	184315796	184334908	0,0,0	33	180,57,94,87,177,100,113,93,67,822,89,187,134,159,186,198,147,237,105,160,101,103,103,233,119,173,126,82,99,135,82,141,627,	0,994,1268,1637,2826,3222,5194,6135,6432,6787,7867,8049,8326,8588,8913,9285,9706,10383,10774,10985,11356,12032,12386,12721,13091,13335,14136,14414,16771,16977,17233,17451,20232,	CDS=184315796:184334908;CDSphase=0;geneID=ENSG00000114867.20;gene_name=EIF4G1	EIF4G1	5516	MO	gene with protein product	protein-coding gene
chr10	80247218	80247683	ENST00000441206.1	100	-	80247218	80247683	0,0,0	1	465,	0,	geneID=ENSG00000234743.1;gene_name=EIF5AP4	EIF5AP4	465	MO	pseudogene	pseudogene
chr18	2847005	2916003	ENST00000254528.4	100	+	2847188	2913404	0,0,0	8	317,123,176,1926,303,33,129,2937,	0,803,37958,43555,59777,61937,62685,66061,	CDS=2847188:2913404;CDSphase=0;geneID=ENSG00000132205.11;gene_name=EMILIN2	EMILIN2	5944	IO	gene with protein product	protein-coding gene
chr11	62602217	62603738	ENST00000439994.5	100	-	62602474	62603738	0,0,0	3	562,99,10,	0,931,1511,	CDS=62602474:62603738;CDSphase=0;geneID=ENSG00000149499.11;gene_name=EML3	EML3	671	MO	gene with protein product	protein-coding gene
chr2	54723498	54972018	ENST00000356458.7	100	+	54725061	54970095	0,0,0	42	279,710,160,99,69,186,136,202,138,257,213,168,107,119,187,106,94,101,203,112,128,142,153,132,89,177,202,127,79,130,99,174,209,158,115,189,173,163,104,154,101,1948,	0,1050,89733,93288,96895,104067,105843,120548,123987,126463,130144,136035,140284,143267,145682,148001,156048,167555,168955,171416,171774,176142,179545,179872,187455,193260,204814,205126,225383,227151,229095,230484,234291,235605,236721,239024,240487,241072,243501,244629,245169,246572,	CDS=54725061:54970095;CDSphase=0;geneID=ENSG00000214595.12;gene_name=EML6	EML6	8592	IO	gene with protein product	protein-coding gene
chr12	13196722	13215281	ENST00000431267.2	100	+	13213706	13214691	0,0,0	3	150,141,748,	0,16958,17811,	CDS=13213706:13214691;CDSphase=0;geneID=ENSG00000134531.10;gene_name=EMP1	EMP1	1039	IO	gene with protein product	protein-coding gene
chr1	16124336	16156069	ENST00000358432.8	100	-	16125214	16155932	0,0,0	17	984,156,194,150,210,62,189,126,56,100,154,116,333,156,670,68,222,	0,5097,5889,7384,7727,8041,8843,9144,9523,10131,10699,11318,13516,13938,24041,26559,31511,	CDS=16125214:16155932;CDSphase=0;geneID=ENSG00000142627.13;gene_name=EPHA2	EPHA2	3946	MO	gene with protein product	protein-coding gene
chr8	143857323	143878467	ENST00000615648.2	100	-	143857986	143873253	0,0,0	2	15975,30,	0,21114,	CDS=143857986:143873253;CDSphase=0;geneID=ENSG00000261150.3;gene_name=EPPK1	EPPK1	16005	IO	gene with protein product	protein-coding gene
chr1	219968599	220046505	ENST00000366923.8	100	-	219968805	220046388	0,0,0	32	357,65,79,161,174,198,156,102,80,73,210,52,263,234,360,118,113,208,137,111,60,85,234,172,193,127,95,140,157,100,85,163,	0,458,3469,4638,9946,10818,11485,12156,12778,14172,14589,15606,18542,19990,28383,32538,36648,37506,38602,42346,49849,50395,51388,53747,55664,56532,61786,63787,64902,66314,71585,77743,	CDS=219968805:220046388;CDSphase=0;geneID=ENSG00000136628.18;gene_name=EPRS1	EPRS1	4862	IM	gene with protein product	protein-coding gene
chr11	694437	720212	ENST00000524763.5	100	+	709407	720212	0,0,0	6	38,148,122,56,65,151,	0,11703,14892,15115,15984,25624,	CDS=709407:720212;CDSphase=0;geneID=ENSG00000177106.16;gene_name=EPS8L2	EPS8L2	580	MO	gene with protein product	protein-coding gene
chr13	102807145	102876001	ENST00000602836.2	100	+	102807267	102875903	0,0,0	23	600,127,96,105,95,133,87,97,232,176,116,87,61,144,208,1074,245,120,214,145,201,85,695,	0,9282,13891,14597,14919,24419,27320,31497,32426,44972,46611,47142,48906,51129,54361,54884,58521,59116,59486,60967,65052,66113,68161,	CDS=102807267:102875903;CDSphase=0;geneID=ENSG00000134899.21;gene_name=ERCC5	ERCC5	5143	IO	gene with protein product	protein-coding gene
chr6	11102488	11111725	ENST00000472091.2	100	-	11103693	11105310	0,0,0	2	3142,49,	0,9188,	CDS=11103693:11105310;CDSphase=0;geneID=ENSG00000244476.3;gene_name=ERVFRD-1	ERVFRD-1	3191	IO	gene with protein product	protein-coding gene
chr17	76004501	76007441	ENST00000589231.1	100	-	76007102	76007441	0,0,0	2	203,382,	0,2558,	CDS=76007102:76007441;CDSphase=0;geneID=ENSG00000167880.7;gene_name=EVPL	EVPL	585	MO	gene with protein product	protein-coding gene
chrX	52926401	52958494	ENST00000613284.1	100	-	52947946	52948588	0,0,0	4	1364,79,1102,90,	0,20193,21202,32003,	CDS=52947946:52948588;CDSphase=0;geneID=ENSG00000268350.7;gene_name=FAM156A	FAM156A	2635	MO	gene with protein product	protein-coding gene
chr9	137243583	137247770	ENST00000471784.2	100	-	137243583	137247770	0,0,0	6	205,808,130,251,215,111,	0,587,1505,1723,2055,4076,	geneID=ENSG00000188163.8;gene_name=FAM166A	FAM166A	1720	IO	gene with protein product	protein-coding gene
chr8	143723932	143733779	ENST00000388913.4	100	-	143725920	143730582	0,0,0	5	4791,125,165,462,89,	0,5034,5226,6203,9758,	CDS=143725920:143730582;CDSphase=0;geneID=ENSG00000180921.7;gene_name=FAM83H	FAM83H	5632	MO	gene with protein product	protein-coding gene
chr5	154818491	154850603	ENST00000326080.10	100	-	154820315	154838178	0,0,0	9	1981,167,106,206,122,104,92,48,121,	0,2768,3980,4895,12309,16133,16351,19639,31991,	CDS=154820315:154838178;CDSphase=0;geneID=ENSG00000170271.11;gene_name=FAXDC2	FAXDC2	2947	IO	gene with protein product	protein-coding gene
chr15	48408305	48645849	ENST00000316623.9	100	-	48410989	48644769	0,0,0	66	3074,175,232,120,129,117,123,126,207,126,132,123,120,117,66,150,126,120,129,117,126,123,126,72,159,123,126,69,165,123,123,126,123,123,126,126,123,126,126,129,126,228,126,51,138,120,126,126,54,153,123,123,126,120,141,180,159,126,126,198,96,96,99,83,345,275,	0,4263,7230,12381,13252,13646,17063,17433,19261,20040,22365,24560,26288,28655,29016,29462,33415,36235,37070,38400,40462,44256,48331,51940,54776,55593,57262,57484,59632,60106,62328,64245,65949,66222,73349,75512,77068,78769,79006,79807,80062,81545,84155,85898,86817,87163,87794,88960,90679,95481,96719,100276,101738,105243,107081,107877,112353,117824,125774,129305,187977,191833,202422,204704,236300,2…	CDS=48410989:48644769;CDSphase=0;geneID=ENSG00000166147.13;gene_name=FBN1	FBN1	11756	IO	gene with protein product	protein-coding gene
chr8	144355430	144357973	ENST00000524492.5	100	-	144355430	144357973	0,0,0	5	248,247,232,114,1166,	0,537,869,1169,1377,	geneID=ENSG00000182325.11;gene_name=FBXL6	FBXL6	2007	MO	gene with protein product	protein-coding gene
chr9	136940434	136942668	ENST00000487794.5	100	-	136942007	136942668	2,0,0	5	737,213,148,712,122,	0,816,1102,1320,2112,	CDS=136942007:136942668;CDSphase=2;geneID=ENSG00000159069.14;gene_name=FBXW5	FBXW5	1932	MO	gene with protein product	protein-coding gene
chr4	1793292	1808872	ENST00000440486.7	100	+	1793934	1807262	0,0,0	18	173,211,270,66,170,124,191,145,191,146,122,111,191,123,71,138,106,1757,	0,540,5961,6454,8074,8327,8542,10399,11037,11531,12062,12266,12457,12758,12964,13253,13536,13823,	CDS=1793934:1807262;CDSphase=0;geneID=ENSG00000068078.18;gene_name=FGFR3	FGFR3	4306	MO	gene with protein product	protein-coding gene
chr19	18531750	18543577	ENST00000597960.7	100	-	18532168	18541970	0,0,0	9	505,132,78,173,221,89,170,317,96,	0,913,1519,5850,6465,7620,7800,9928,11731,	CDS=18532168:18541970;CDSphase=0;geneID=ENSG00000105701.16;gene_name=FKBP8	FKBP8	1781	MO	gene with protein product	protein-coding gene
chr17	18244814	18258738	ENST00000327031.9	100	-	18245137	18258690	0,0,0	30	458,66,106,107,129,61,155,235,140,189,192,105,172,84,75,83,180,213,137,148,85,158,176,104,162,86,81,72,111,111,	0,539,740,929,1119,1347,1493,1779,2098,2354,2842,3114,3735,3985,4312,4511,6023,6450,6865,7184,7657,8486,8729,9264,9706,9954,10368,11711,12094,13813,	CDS=18245137:18258690;CDSphase=0;geneID=ENSG00000177731.16;gene_name=FLII	FLII	4181	MO	gene with protein product	protein-coding gene
chr3	58008399	58170774	ENST00000490882.5	100	+	58008564	58170762	0,0,0	47	457,249,98,148,119,78,163,198,138,127,137,194,114,144,124,161,91,170,118,263,598,174,163,161,168,93,124,157,190,248,72,103,141,129,174,159,204,153,123,267,138,116,133,177,219,204,200,	0,68646,70317,73229,86436,87741,89415,90311,93803,95559,96680,98280,100058,100779,101176,101610,103391,103749,110472,112841,114693,115932,117181,118202,122341,123527,124408,126216,127579,129882,133458,134250,135073,137521,138420,139806,140249,141450,141705,144975,146391,147560,151154,154754,160040,161190,162175,	CDS=58008564:58170762;CDSphase=0;geneID=ENSG00000136068.14;gene_name=FLNB	FLNB	8079	MO	gene with protein product	protein-coding gene
chr3	58162546	58170636	ENST00000488720.1	100	-	58162546	58170636	0,0,0	2	3569,140,	0,7950,	geneID=ENSG00000244161.1;gene_name=FLNB-AS1	FLNB-AS1	3709	IO	RNA, long non-coding	non-coding RNA
chr16	2911936	2951208	ENST00000253928.13	100	+	2929685	2948727	0,0,0	10	218,114,398,471,453,264,264,273,61,2521,	0,2239,17676,18473,21193,21779,25184,26247,28095,36751,	CDS=2929685:2948727;CDSphase=0;geneID=ENSG00000059122.16;gene_name=FLYWCH1	FLYWCH1	5037	MO	gene with protein product	protein-coding gene
chr14	75278825	75280374	ENST00000554617.1	100	+	75278982	75280248	0,0,0	2	298,498,	0,1051,	CDS=75278982:75280248;CDSphase=0;geneID=ENSG00000170345.10;gene_name=FOS	FOS	796	IO	gene with protein product	protein-coding gene
chr19	45467994	45473012	ENST00000615753.4	100	+	45468586	45473012	0,0,0	5	718,321,108,156,165,	0,2634,3199,4556,4853,	CDS=45468586:45473012;CDSphase=0;geneID=ENSG00000125740.14;gene_name=FOSB	FOSB	1468	IO	gene with protein product	protein-coding gene
chr6	1312097	1314758	ENST00000296839.5	100	+	1312704	1313916	0,0,0	1	2661,	0,	CDS=1312704:1313916;CDSphase=0;geneID=ENSG00000164379.7;gene_name=FOXQ1	FOXQ1	2661	MO	gene with protein product	protein-coding gene
chr15	43870760	43924314	ENST00000618556.4	100	-	43873884	43902200	0,0,0	14	3702,107,69,75,92,64,88,124,98,105,303,79,43,110,	0,12942,13966,14920,17414,18048,31414,35067,39121,46964,48217,48698,49006,53444,	CDS=43873884:43902200;CDSphase=0;geneID=ENSG00000171877.21;gene_name=FRMD5	FRMD5	5059	IO	gene with protein product	protein-coding gene
chr7	5592815	5606655	ENST00000382361.8	100	+	5592936	5605474	0,0,0	5	953,157,122,168,1384,	0,10441,10680,11047,12456,	CDS=5592936:5605474;CDSphase=0;geneID=ENSG00000075618.18;gene_name=FSCN1	FSCN1	2784	MO	gene with protein product	protein-coding gene
chr8	81521681	81522232	ENST00000517577.2	100	-	81521681	81522232	0,0,0	1	551,	0,	geneID=ENSG00000237264.4;gene_name=FTH1P11	FTH1P11	551	MO	pseudogene	pseudogene
chr11	77734474	77735026	ENST00000435241.1	100	-	77734474	77735026	0,0,0	1	552,	0,	geneID=ENSG00000227376.1;gene_name=FTH1P16	FTH1P16	552	MO	pseudogene	pseudogene
chr1	228687414	228687826	ENST00000466086.2	100	+	228687414	228687826	0,0,0	1	412,	0,	geneID=ENSG00000234975.6;gene_name=FTH1P2	FTH1P2	412	MO	pseudogene	pseudogene
chr2	180872866	180873414	ENST00000434913.1	100	-	180872866	180873414	0,0,0	1	548,	0,	geneID=ENSG00000226564.1;gene_name=FTH1P20	FTH1P20	548	MO	pseudogene	pseudogene
chr3	72929043	72929593	ENST00000492727.1	100	+	72929043	72929593	0,0,0	1	550,	0,	geneID=ENSG00000242960.1;gene_name=FTH1P23	FTH1P23	550	MO	pseudogene	pseudogene
chr6	50912711	50913256	ENST00000425761.1	100	-	50912711	50913256	0,0,0	1	545,	0,	geneID=ENSG00000230204.1;gene_name=FTH1P5	FTH1P5	545	MO	pseudogene	pseudogene
chr13	22696022	22696574	ENST00000450676.1	100	-	22696022	22696574	0,0,0	1	552,	0,	geneID=ENSG00000232187.1;gene_name=FTH1P7	FTH1P7	552	MO	pseudogene	pseudogene
chrX	148052232	148052746	ENST00000498161.1	100	+	148052232	148052746	0,0,0	1	514,	0,	geneID=ENSG00000219507.4;gene_name=FTH1P8	FTH1P8	514	MO	pseudogene	pseudogene
chr20	4023916	4024444	ENST00000427242.1	100	+	4023916	4024444	0,0,0	1	528,	0,	geneID=ENSG00000226608.3;gene_name=FTLP3	FTLP3	528	MO	pseudogene	pseudogene
chr10	35638248	35642278	ENST00000374694.2	100	-	35639344	35641429	0,0,0	1	4030,	0,	CDS=35639344:35641429;CDSphase=0;geneID=ENSG00000177283.7;gene_name=FZD8	FZD8	4030	MO	gene with protein product	protein-coding gene
chr15	50354958	50356034	ENST00000619314.1	100	+	50354958	50356034	0,0,0	1	1076,	0,	geneID=ENSG00000244879.8;gene_name=GABPB1-AS1	GABPB1-AS1	1076	IO	RNA, long non-coding	non-coding RNA
chrX	151953123	151974676	ENST00000370328.4	100	-	151954700	151974625	0,0,0	9	1961,200,153,138,83,221,68,218,107,	0,2244,2584,6715,8159,9299,16545,17061,21446,	CDS=151954700:151974625;CDSphase=0;geneID=ENSG00000102287.19;gene_name=GABRE	GABRE	3149	IO	gene with protein product	protein-coding gene
chr1	173858558	173867045	ENST00000651080.1	100	-	173858558	173867045	0,0,0	8	747,48,77,38,30,40,36,55,	0,5698,6912,7298,7618,7969,8202,8432,	geneID=ENSG00000234741.8;gene_name=GAS5	GAS5	1071	IO	RNA, long non-coding	non-coding RNA
chr1	173862472	173863941	ENST00000602767.2	100	+	173862472	173863941	0,0,0	2	117,697,	0,772,	geneID=ENSG00000270084.2;gene_name=GAS5-AS1	GAS5-AS1	814	IO	RNA, long non-coding	non-coding RNA
chr19	12737138	12748323	ENST00000591090.5	100	+	12737505	12748104	0,0,0	8	55,208,148,149,151,108,198,351,	0,320,1372,8238,8470,10058,10256,10834,	CDS=12737505:12748104;CDSphase=0;geneID=ENSG00000198356.12;gene_name=GET3	GET3	1368	MO	gene with protein product	protein-coding gene
chr7	876553	896436	ENST00000265857.8	100	+	876645	895422	0,0,0	9	247,79,82,150,139,141,76,73,1103,	0,9502,10015,10816,14374,15724,17186,17345,18780,	CDS=876645:895422;CDSphase=0;geneID=ENSG00000239857.7;gene_name=GET4	GET4	2090	MO	gene with protein product	protein-coding gene
chr17	44903158	44915500	ENST00000588735.3	100	-	44907346	44915486	0,0,0	9	4230,86,44,221,126,162,96,61,475,	0,4905,7456,8077,8513,10110,10569,10869,11867,	CDS=44907346:44915486;CDSphase=0;geneID=ENSG00000131095.13;gene_name=GFAP	GFAP	5501	IO	gene with protein product	protein-coding gene
chr16	1984192	1987749	ENST00000248114.7	100	+	1984218	1986028	0,0,0	3	284,197,1884,	0,554,1673,	CDS=1984218:1986028;CDSphase=0;geneID=ENSG00000127554.13;gene_name=GFER	GFER	2365	MO	gene with protein product	protein-coding gene
chr6	30541376	30557174	ENST00000376621.7	100	-	30546071	30556203	0,0,0	12	4937,141,163,179,195,96,208,72,152,137,166,1044,	0,5319,5735,5975,11090,11707,11973,13198,13387,13678,14178,14754,	CDS=30546071:30556203;CDSphase=0;geneID=ENSG00000204590.12;gene_name=GNL1	GNL1	7490	MO	gene with protein product	protein-coding gene
chr3	52681155	52689105	ENST00000479230.5	100	+	52686791	52689105	0,0,0	6	120,59,138,114,84,32,	0,5613,6090,6346,6953,7918,	CDS=52686791:52689105;CDSphase=0;geneID=ENSG00000163938.17;gene_name=GNL3	GNL3	547	IO	gene with protein product	protein-coding gene
chr22	46576011	46637936	ENST00000447351.5	100	+	46626799	46637936	0,0,0	3	67,211,97,	0,50739,61828,	CDS=46626799:46637936;CDSphase=0;geneID=ENSG00000075240.17;gene_name=GRAMD4	GRAMD4	375	MO	gene with protein product	protein-coding gene
chr11	67266472	67286556	ENST00000308595.10	100	+	67266699	67285450	0,0,0	21	340,77,74,102,75,62,52,92,100,79,131,95,108,67,101,67,96,163,137,114,1271,	0,10799,12727,12945,13153,13366,14259,14620,14986,15177,15349,15798,15962,16279,16655,17234,17381,17738,18374,18602,18813,	CDS=67266699:67285450;CDSphase=0;geneID=ENSG00000173020.11;gene_name=GRK2	GRK2	3403	MO	gene with protein product	protein-coding gene
chr9	121280767	121285530	ENST00000414544.1	100	-	121280767	121285530	0,0,0	1	4763,	0,	geneID=ENSG00000235865.2;gene_name=GSN-AS1	GSN-AS1	4763	IO	RNA, long non-coding	non-coding RNA
chr11	76381302	76414612	ENST00000662483.1	100	+	76381828	76411101	0,0,0	2	991,3751,	0,29559,	CDS=76381828:76411101;CDSphase=0;geneID=ENSG00000179240.12;gene_name=GVQW3	GVQW3	4742	IO	gene with protein product	protein-coding gene
chr1	226061850	226071523	ENST00000366816.5	100	+	226064351	226071479	0,0,0	5	244,77,151,154,173,	0,884,2478,3805,9500,	CDS=226064351:226071479;CDSphase=0;geneID=ENSG00000163041.12;gene_name=H3-3A	H3-3A	799	IO	gene with protein product	protein-coding gene
chr12	31791184	31792298	ENST00000340398.5	100	-	31791758	31792166	0,0,0	1	1114,	0,	CDS=31791758:31792166;CDSphase=0;geneID=ENSG00000188375.5;gene_name=H3-5	H3-5	1114	MO	gene with protein product	protein-coding gene
chr12	102197584	102402596	ENST00000626826.1	100	+	102197584	102402596	0,0,0	1	205012,	0,	geneID=ENSG00000281344.1;gene_name=HELLPAR	HELLPAR	205012	IO	RNA, long non-coding	non-coding RNA
chr15	63608617	63833948	ENST00000443617.7	100	-	63609080	63775623	0,0,0	78	649,306,153,253,77,166,170,170,139,170,103,123,156,182,139,126,66,294,174,102,147,106,200,131,201,128,128,206,214,271,175,201,53,269,221,125,232,117,161,199,776,521,84,240,177,111,107,156,194,238,121,216,269,52,121,313,172,121,115,174,222,192,133,153,222,126,166,135,172,145,128,144,97,312,195,96,956,122,	0,3633,7150,7812,14197,15107,15540,17367,20059,21848,24091,25230,26115,27343,28887,29793,30093,31534,32852,34339,34786,36374,36865,39451,41107,42635,43796,45501,47124,47470,49926,51118,52355,53135,54366,55852,57301,57738,60920,63878,65724,69227,71459,71919,77741,80971,81923,83793,85346,85694,86156,87506,90110,98162,104157,104735,107684,109956,110165,114564,116674,119029,120618,120879,124306,12610…	CDS=63609080:63775623;CDSphase=0;geneID=ENSG00000103657.14;gene_name=HERC1	HERC1	15197	MO	gene with protein product	protein-coding gene
chr5	74640022	74721288	ENST00000511181.5	100	+	74705224	74721175	0,0,0	14	536,146,66,47,111,102,130,181,87,73,175,91,105,171,	0,49305,53616,56670,56973,65196,73483,75487,76564,78268,78774,80405,80620,81095,	CDS=74705224:74721175;CDSphase=0;geneID=ENSG00000049860.14;gene_name=HEXB	HEXB	2021	MO	gene with protein product	protein-coding gene
chr22	19330697	19431696	ENST00000340170.8	100	-	19331439	19431476	0,0,0	21	859,89,164,123,106,59,162,198,86,216,106,71,114,168,161,96,95,91,111,63,257,	0,20660,22658,23298,25062,25532,44933,47171,52922,54823,57013,57786,61403,63644,66089,67294,75088,76486,77785,80018,100742,	CDS=19331439:19431476;CDSphase=0;geneID=ENSG00000100084.14;gene_name=HIRA	HIRA	3395	MO	gene with protein product	protein-coding gene
chr6	29887751	29890482	ENST00000383620.4	100	+	29887751	29890482	0,0,0	7	79,270,276,277,117,33,44,	0,203,715,1576,1955,2512,2687,	geneID=ENSG00000206341.7;gene_name=HLA-H	HLA-H	1096	MO	pseudogene	pseudogene
chr19	3572776	3576944	ENST00000416526.5	100	+	3573309	3576944	0,0,0	8	48,56,109,204,121,47,73,53,	0,515,915,1606,2763,3484,3776,4115,	CDS=3573309:3576944;CDSphase=0;geneID=ENSG00000064961.19;gene_name=HMG20B	HMG20B	711	MO	gene with protein product	protein-coding gene
chr2	177212562	177220085	ENST00000392524.6	100	+	177212799	177219299	0,0,0	11	309,123,147,211,90,96,81,141,123,68,678,	0,2976,3187,3415,3940,4113,4297,5142,6474,6684,6845,	CDS=177212799:177219299;CDSphase=0;geneID=ENSG00000170144.20;gene_name=HNRNPA3	HNRNPA3	2067	IO	gene with protein product	protein-coding gene
chr15	34489001	34490571	ENST00000568980.1	100	-	34489001	34490571	0,0,0	1	1570,	0,	geneID=ENSG00000259917.1;gene_name=HNRNPLP2	HNRNPLP2	1570	MO	pseudogene	pseudogene
chr2	10302888	10419847	ENST00000423674.5	100	+	10419757	10419847	0,0,0	4	289,86,97,114,	0,93946,103376,116845,	CDS=10419757:10419847;CDSphase=0;geneID=ENSG00000115756.13;gene_name=HPCAL1	HPCAL1	586	MO	gene with protein product	protein-coding gene
chr16	30985206	30989146	ENST00000262520.10	100	+	30985658	30987827	0,0,0	6	91,365,156,109,100,1379,	0,253,842,1216,1398,2561,	CDS=30985658:30987827;CDSphase=0;geneID=ENSG00000099377.14;gene_name=HSD3B7	HSD3B7	2200	IO	gene with protein product	protein-coding gene
chr8	144291590	144314668	ENST00000400780.8	100	+	144291757	144314218	0,0,0	13	284,109,137,125,76,62,97,137,282,84,106,70,536,	0,17315,17864,18181,19583,19730,19914,20109,20372,21037,21920,22394,22542,	CDS=144291757:144314218;CDSphase=0;geneID=ENSG00000185122.11;gene_name=HSF1	HSF1	2105	IM	gene with protein product	protein-coding gene
chr11	27888837	27891033	ENST00000530115.1	100	-	27888837	27891033	0,0,0	1	2196,	0,	geneID=ENSG00000224411.3;gene_name=HSP90AA2P	HSP90AA2P	2196	MO	pseudogene	pseudogene
chr4	189472964	189475192	ENST00000506915.1	100	+	189472964	189475192	0,0,0	1	2228,	0,	geneID=ENSG00000205100.2;gene_name=HSP90AA4P	HSP90AA4P	2228	MO	pseudogene	pseudogene
chr3	184115351	184117898	ENST00000438353.1	100	+	184115351	184117898	0,0,0	2	150,2042,	0,505,	geneID=ENSG00000205955.4;gene_name=HSP90AA5P	HSP90AA5P	2192	MO	pseudogene	pseudogene
chrX	121203181	121205014	ENST00000425843.1	100	-	121203181	121205014	0,0,0	1	1833,	0,	geneID=ENSG00000234176.1;gene_name=HSPA8P1	HSPA8P1	1833	MO	pseudogene	pseudogene
chr12	4097450	4099519	ENST00000456928.2	100	+	4097450	4099519	0,0,0	1	2069,	0,	geneID=ENSG00000256356.1;gene_name=HSPA8P5	HSPA8P5	2069	MO	pseudogene	pseudogene
chr3	137880294	137882237	ENST00000485881.1	100	+	137880294	137882237	0,0,0	1	1943,	0,	geneID=ENSG00000241478.1;gene_name=HSPA8P9	HSPA8P9	1943	MO	pseudogene	pseudogene
chr2	130342876	130346519	ENST00000409935.5	100	+	130342932	130346364	0,0,0	9	59,109,84,110,133,155,95,49,164,	0,209,1752,2499,2690,2902,3141,3324,3479,	CDS=130342932:130346364;CDSphase=0;geneID=ENSG00000136718.10;gene_name=IMP4	IMP4	958	MO	gene with protein product	protein-coding gene
chr11	62123997	62130028	ENST00000533896.5	100	+	62128161	62130028	0,0,0	4	58,151,114,247,	0,4153,4772,5784,	CDS=62128161:62130028;CDSphase=0;geneID=ENSG00000149503.13;gene_name=INCENP	INCENP	570	MO	gene with protein product	protein-coding gene
chr19	7112254	7293931	ENST00000341500.9	100	-	7117055	7293891	0,0,0	21	5156,135,130,160,111,245,68,103,160,140,275,202,168,251,127,215,145,149,322,552,140,	0,7194,8365,10359,10624,13028,14329,16597,19903,29422,30561,40471,50777,53899,55713,58282,60035,62328,72061,155090,181537,	CDS=7117055:7293891;CDSphase=0;geneID=ENSG00000171105.14;gene_name=INSR	INSR	8954	MO	gene with protein product	protein-coding gene
chr14	24180218	24188816	ENST00000354464.11	100	-	24180441	24188787	0,0,0	30	354,70,105,133,209,126,51,194,106,58,78,116,112,121,114,114,130,109,110,54,165,84,102,66,180,130,42,80,87,98,	0,470,1294,1492,1736,2059,2573,2757,3031,3237,3371,3564,3779,4079,4431,4648,4964,5240,5642,5910,6068,6489,6659,6866,7181,7448,7997,8125,8333,8500,	CDS=24180441:24188787;CDSphase=0;geneID=ENSG00000196497.17;gene_name=IPO4	IPO4	3498	IO	gene with protein product	protein-coding gene
chr1	210859176	210862285	ENST00000455509.1	100	-	210859176	210862285	0,0,0	1	3109,	0,	geneID=ENSG00000224668.1;gene_name=IPO8P1	IPO8P1	3109	MO	pseudogene	pseudogene
chr17	75721327	75757604	ENST00000579662.5	100	+	75724703	75757555	0,0,0	39	236,89,83,102,205,97,172,264,90,123,162,77,203,104,99,130,123,107,34,192,104,59,24,149,180,149,205,158,181,138,183,132,240,150,189,156,165,111,189,	0,3366,5867,6076,6323,7049,7937,8913,9547,9918,10484,10835,12162,14723,14960,15237,15994,16210,18344,18552,19030,19465,19654,21013,21254,22385,27513,28783,29352,29646,30846,31118,33248,34373,35101,35376,35615,35872,36088,	CDS=75724703:75757555;CDSphase=0;geneID=ENSG00000132470.14;gene_name=ITGB4	ITGB4	5554	MO	gene with protein product	protein-coding gene
chr14	92936913	93115918	ENST00000354313.7	100	-	92938482	93115163	0,0,0	11	1613,163,68,166,41,99,118,126,25,237,147,	0,9417,15032,21287,25441,25837,56966,79762,139681,178155,178858,	CDS=92938482:93115163;CDSphase=0;geneID=ENSG00000100605.17;gene_name=ITPK1	ITPK1	2803	IO	gene with protein product	protein-coding gene
chr6	33620364	33696574	ENST00000374316.9	100	+	33621602	33695780	0,0,0	59	72,1077,71,122,87,159,99,84,147,96,51,143,100,161,142,162,173,120,183,252,145,142,200,130,58,166,165,75,126,123,201,252,126,126,121,191,149,109,91,170,175,185,201,111,96,102,87,111,193,126,173,165,193,105,128,166,161,162,863,	0,250,20119,35401,37567,38305,38656,39101,42163,42546,43135,43373,44505,44688,45470,46764,47427,48150,48609,49960,50306,50800,51664,53226,53843,55326,56403,56650,57139,58056,58274,59517,59964,60190,62159,62842,63655,63992,64233,64409,64994,65278,65688,66044,66644,66861,67113,67692,67874,68291,68873,69669,70552,71250,71436,72363,73180,74559,75347,	CDS=33621602:33695780;CDSphase=0;geneID=ENSG00000096433.11;gene_name=ITPR3	ITPR3	9870	MO	gene with protein product	protein-coding gene
chr14	105140981	105168824	ENST00000347004.2	100	-	105142694	105168420	0,0,0	25	2189,157,132,243,116,114,86,28,117,114,114,114,153,151,174,47,114,114,120,131,61,252,58,351,470,	0,2500,3948,4749,5403,5629,6344,6518,6790,7134,7344,7763,7955,8188,9622,9883,10301,10644,10956,11179,14580,14756,16724,26775,27373,	CDS=105142694:105168420;CDSphase=0;geneID=ENSG00000184916.9;gene_name=JAG2	JAG2	5720	MO	gene with protein product	protein-coding gene
chr6	15246068	15522042	ENST00000341776.7	100	+	15246539	15520251	0,0,0	18	516,136,142,170,177,236,1039,503,93,119,71,115,106,183,131,184,108,1974,	0,128048,164155,205937,222473,241238,250063,254838,258431,261067,261277,262271,265227,266139,266846,267170,271092,274000,	CDS=15246539:15520251;CDSphase=0;geneID=ENSG00000008083.14;gene_name=JARID2	JARID2	6003	MO	gene with protein product	protein-coding gene
chr10	63465228	63466563	ENST00000609436.1	100	+	63465228	63466563	0,0,0	1	1335,	0,	geneID=ENSG00000272767.1;gene_name=JMJD1C-AS1	JMJD1C-AS1	1335	IO	RNA, long non-coding	non-coding RNA
chr14	24429285	24441834	ENST00000251343.9	100	+	24430730	24437285	0,0,0	8	122,218,1148,131,97,108,102,4799,	0,1428,2177,3436,3650,6786,7102,7750,	CDS=24430730:24437285;CDSphase=0;geneID=ENSG00000100441.10;gene_name=KHNYN	KHNYN	6725	MO	gene with protein product	protein-coding gene
chr22	45190337	45240769	ENST00000336156.9	100	-	45197175	45240703	0,0,0	10	6879,159,163,195,141,102,78,120,152,130,	0,7452,9535,12652,13507,14879,15292,15455,21618,50302,	CDS=45197175:45240703;CDSphase=0;geneID=ENSG00000100364.18;gene_name=KIAA0930	KIAA0930	8119	MO	gene with protein product	protein-coding gene
chr5	155013754	155018141	ENST00000435029.6	100	+	155013859	155017564	0,0,0	1	4387,	0,	CDS=155013859:155017564;CDSphase=0;geneID=ENSG00000226650.6;gene_name=KIF4B	KIF4B	4387	MO	gene with protein product	protein-coding gene
chr16	84648510	84667686	ENST00000564996.6	100	+	84650867	84662133	0,0,0	5	139,79,1074,158,6109,	0,2341,8360,11249,13067,	CDS=84650867:84662133;CDSphase=0;geneID=ENSG00000135686.13;gene_name=KLHL36	KLHL36	7559	IO	gene with protein product	protein-coding gene
chr19	10553084	10565997	ENST00000536689.5	100	-	10553084	10565997	0,0,0	17	1197,99,65,344,89,76,171,96,127,137,78,97,50,55,109,862,92,	0,2002,2200,4467,4887,5079,6274,6528,6725,7227,7918,8084,8582,8706,9644,11844,12821,	geneID=ENSG00000129347.21;gene_name=KRI1	KRI1	3744	MO	gene with protein product	protein-coding gene
chr17	41619441	41624575	ENST00000311208.13	100	-	41619593	41624509	0,0,0	8	247,23,221,126,162,157,83,498,	0,1094,1217,1524,2151,2913,3508,4636,	CDS=41619593:41624509;CDSphase=0;geneID=ENSG00000128422.17;gene_name=KRT17	KRT17	1517	MO	gene with protein product	protein-coding gene
chr2	183071039	183072486	ENST00000450021.1	100	-	183071039	183072486	0,0,0	1	1447,	0,	geneID=ENSG00000231203.1;gene_name=KRT8P10	KRT8P10	1447	MO	pseudogene	pseudogene
chr3	170495626	170496636	ENST00000463294.1	100	+	170495626	170496636	0,0,0	1	1010,	0,	geneID=ENSG00000241416.1;gene_name=KRT8P13	KRT8P13	1010	MO	pseudogene	pseudogene
chrX	45632291	45633733	ENST00000414254.1	100	-	45632291	45633733	0,0,0	1	1442,	0,	geneID=ENSG00000214282.3;gene_name=KRT8P14	KRT8P14	1442	MO	pseudogene	pseudogene
chr8	61578219	61579668	ENST00000519669.1	100	+	61578219	61579668	0,0,0	1	1449,	0,	geneID=ENSG00000254285.3;gene_name=KRT8P3	KRT8P3	1449	MO	pseudogene	pseudogene
chr5	123400921	123402344	ENST00000508125.1	100	-	123400921	123402344	0,0,0	1	1423,	0,	geneID=ENSG00000250539.1;gene_name=KRT8P33	KRT8P33	1423	MO	pseudogene	pseudogene
chr10	8513686	8515106	ENST00000451609.1	100	-	8513686	8515106	0,0,0	1	1420,	0,	geneID=ENSG00000213771.3;gene_name=KRT8P37	KRT8P37	1420	MO	pseudogene	pseudogene
chr18	44320799	44322257	ENST00000592443.1	100	-	44320799	44322257	0,0,0	1	1458,	0,	geneID=ENSG00000267573.1;gene_name=KRT8P5	KRT8P5	1458	MO	pseudogene	pseudogene
chr7	136938279	136938553	ENST00000438938.1	100	-	136938279	136938553	0,0,0	1	274,	0,	geneID=ENSG00000223657.2;gene_name=KRT8P51	KRT8P51	274	MO	pseudogene	pseudogene
chr18	6941741	7117797	ENST00000389658.4	100	-	6942078	7117720	0,0,0	63	498,223,134,154,159,190,113,130,186,152,174,115,142,145,151,125,151,134,144,155,183,117,94,136,164,117,211,160,112,90,143,194,87,122,138,121,128,186,180,144,237,137,181,107,212,87,128,111,112,212,102,174,141,161,106,179,118,90,180,243,113,171,138,	0,1438,5421,6661,7359,9040,13611,14894,16735,17599,19844,20203,22920,23546,24405,30115,31315,33161,34195,35985,36454,38779,40755,41357,43495,43785,44395,50819,51899,53615,56000,57703,58169,60522,65397,66746,67497,68458,69558,70253,72073,73980,74749,75536,81422,82638,84237,90324,91242,92737,94245,95836,97068,98334,100403,101485,102980,104536,107336,108952,138233,138545,175918,	CDS=6942078:7117720;CDSphase=0;geneID=ENSG00000101680.15;gene_name=LAMA1	LAMA1	9642	IO	gene with protein product	protein-coding gene
chr7	107923798	107929977	ENST00000472714.1	100	-	107923798	107929977	0,0,0	4	289,160,177,914,	0,431,2384,5265,	geneID=ENSG00000091136.14;gene_name=LAMB1	LAMB1	1540	MO	gene with protein product	protein-coding gene
chr1	110347115	110418362	ENST00000626572.2	100	+	110347115	110418362	0,0,0	3	772,156,116,	0,8760,71131,	geneID=ENSG00000224699.9;gene_name=LAMTOR5-AS1	LAMTOR5-AS1	1044	IO	RNA, long non-coding	non-coding RNA
chr16	25140576	25149032	ENST00000562280.1	100	-	25140576	25149032	0,0,0	3	282,1992,327,	0,5671,8129,	geneID=ENSG00000260034.1;gene_name=LCMT1-AS2	LCMT1-AS2	2601	IO	RNA, long non-coding	non-coding RNA
chr7	130938962	131107923	ENST00000647388.1	100	-	130938962	131107923	0,0,0	5	2896,116,57,131,204,	0,6757,45090,113462,168757,	geneID=ENSG00000231721.7;gene_name=LINC-PINT	LINC-PINT	3404	IO	RNA, long non-coding	non-coding RNA
chr16	34158584	34160036	ENST00000539813.1	100	-	34158584	34160036	0,0,0	1	1452,	0,	geneID=ENSG00000256642.1;gene_name=LINC00273	LINC00273	1452	MO	RNA, long non-coding	non-coding RNA
chr6	71343426	71420130	ENST00000651778.1	100	-	71343426	71420130	0,0,0	6	1267,227,84,150,124,65,	0,2747,5100,72983,73893,76639,	geneID=ENSG00000233237.8;gene_name=LINC00472	LINC00472	1917	IO	RNA, long non-coding	non-coding RNA
chr14	21200078	21205503	ENST00000555379.1	100	-	21200078	21205503	0,0,0	1	5425,	0,	geneID=ENSG00000258441.1;gene_name=LINC00641	LINC00641	5425	IO	RNA, long non-coding	non-coding RNA
chr22	20206396	20208524	ENST00000609602.1	100	+	20206396	20208524	0,0,0	1	2128,	0,	geneID=ENSG00000236499.2;gene_name=LINC00896	LINC00896	2128	IO	RNA, long non-coding	non-coding RNA
chr2	43227209	43228855	ENST00000623515.2	100	+	43227209	43228855	0,0,0	1	1646,	0,	geneID=ENSG00000279873.2;gene_name=LINC01126	LINC01126	1646	IO	RNA, long non-coding	non-coding RNA
chr1	235065478	235074220	ENST00000628622.1	100	-	235065478	235074220	0,0,0	3	138,3006,118,	0,1826,8624,	geneID=ENSG00000280587.1;gene_name=LINC01348	LINC01348	3262	IO	RNA, long non-coding	non-coding RNA
chr1	23281306	23287488	ENST00000655082.1	100	-	23281306	23287488	0,0,0	2	1807,3494,	0,2688,	geneID=ENSG00000261326.4;gene_name=LINC01355	LINC01355	5301	IO	RNA, long non-coding	non-coding RNA
chr2	87439522	87459044	ENST00000625410.1	100	-	87439522	87459044	0,0,0	2	371,188,	0,19334,	geneID=ENSG00000280721.1;gene_name=LINC01943	LINC01943	559	IO	RNA, long non-coding	non-coding RNA
chr1	228073908	228076550	ENST00000623471.1	100	-	228073908	228076550	0,0,0	1	2642,	0,	geneID=ENSG00000276255.2;gene_name=LINC02809	LINC02809	2642	IO	RNA, long non-coding	non-coding RNA
chr19	2427637	2433899	ENST00000532465.1	100	-	2427637	2433899	0,0,0	5	356,111,120,108,74,	0,3910,4145,4778,6188,	geneID=ENSG00000176619.13;gene_name=LMNB2	LMNB2	769	MO	gene with protein product	protein-coding gene
chr11	68312590	68449275	ENST00000294304.12	100	+	68312714	68449070	0,0,0	23	215,397,198,197,132,397,172,217,290,227,185,324,200,209,191,210,126,237,111,237,140,98,467,	0,35256,45059,51156,52980,73725,77290,90892,93933,97323,98845,101098,103737,110898,112511,113387,116984,121011,124298,125855,127186,133845,136218,	CDS=68312714:68449070;CDSphase=0;geneID=ENSG00000162337.12;gene_name=LRP5	LRP5	5177	MO	gene with protein product	protein-coding gene
chr7	128027070	128031437	ENST00000249363.4	100	-	128028678	128030640	0,0,0	2	3670,525,	0,3842,	CDS=128028678:128030640;CDSphase=0;geneID=ENSG00000128594.8;gene_name=LRRC4	LRRC4	4195	IO	gene with protein product	protein-coding gene
chr17	82023304	82031151	ENST00000306688.8	100	+	82023643	82030805	0,0,0	17	559,62,71,179,129,113,59,78,136,78,112,71,93,93,174,148,543,	0,973,1388,1695,2074,3594,4081,4369,4706,4929,5092,5308,5788,6238,6760,7014,7304,	CDS=82023643:82030805;CDSphase=0;geneID=ENSG00000169683.8;gene_name=LRRC45	LRRC45	2698	MO	gene with protein product	protein-coding gene
chr17	16441576	16448294	ENST00000409887.3	100	-	16441576	16448294	0,0,0	3	2555,152,450,	0,5303,6268,	geneID=ENSG00000181350.12;gene_name=LRRC75A	LRRC75A	3157	IO	gene with protein product	protein-coding gene
chr3	115802362	116086561	ENST00000539563.5	100	-	115810316	116086561	0,0,0	6	8052,149,121,135,126,238,	0,39482,40095,50120,217152,283961,	CDS=115810316:116086561;CDSphase=0;geneID=ENSG00000185565.12;gene_name=LSAMP	LSAMP	8821	IO	gene with protein product	protein-coding gene
chr19	34172503	34196666	ENST00000589878.5	100	+	34172642	34195242	0,0,0	4	260,164,102,33,	0,21974,22715,24130,	CDS=34172642:34195242;CDSphase=0;geneID=ENSG00000257103.8;gene_name=LSM14A	LSM14A	559	MO	gene with protein product	protein-coding gene
chr19	40592882	40605153	ENST00000600026.5	100	+	40593165	40599480	0,0,0	5	299,59,136,110,119,	0,6314,6538,7185,12152,	CDS=40593165:40599480;CDSphase=0;geneID=ENSG00000090006.17;gene_name=LTBP4	LTBP4	723	MO	gene with protein product	protein-coding gene
chr8	143017981	143022410	ENST00000517503.1	100	+	143018016	143021422	0,0,0	4	266,104,120,845,	0,2906,3332,3584,	CDS=143018016:143021422;CDSphase=0;geneID=ENSG00000160932.11;gene_name=LY6E	LY6E	1335	MO	gene with protein product	protein-coding gene
chr7	1815792	1872756	ENST00000481633.1	100	-	1815792	1872756	0,0,0	2	436,112,	0,56852,	geneID=ENSG00000002822.15;gene_name=MAD1L1	MAD1L1	548	MO	gene with protein product	protein-coding gene
chr4	1289886	1339177	ENST00000505177.6	100	+	1289913	1339169	0,0,0	10	96,183,204,123,114,77,109,134,196,104,	0,22092,25510,32494,33608,37740,42870,46974,48535,49187,	CDS=1289913:1339169;CDSphase=0;geneID=ENSG00000090316.16;gene_name=MAEA	MAEA	1340	MO	gene with protein product	protein-coding gene
chr11	65497687	65506431	ENST00000619449.2	100	+	65497687	65506431	0,0,0	4	178,53,4937,172,	0,994,1281,8572,	geneID=ENSG00000251562.8;gene_name=MALAT1	MALAT1	5340	IO	RNA, long non-coding	non-coding RNA
chr9	137086984	137108591	ENST00000544448.5	100	+	137086999	137107361	0,0,0	13	234,109,137,155,110,186,149,189,191,121,173,132,204,	0,1090,1884,9252,10843,12711,14020,14499,19140,19704,20290,20546,21403,	CDS=137086999:137107361;CDSphase=0;geneID=ENSG00000177239.15;gene_name=MAN1B1	MAN1B1	2090	MO	gene with protein product	protein-coding gene
chr19	17719241	17725953	ENST00000594625.5	100	+	17719257	17725953	0,0,0	5	134,102,83,141,125,	0,1694,4884,5807,6587,	CDS=17719257:17725953;CDSphase=0;geneID=ENSG00000130479.11;gene_name=MAP1S	MAP1S	585	IO	gene with protein product	protein-coding gene
chr12	53479668	53499458	ENST00000547488.6	100	-	53481181	53487391	0,0,0	14	1612,271,71,625,138,117,110,109,159,159,192,184,482,32,	0,2272,2630,2896,3680,3938,4242,4588,5387,5648,6387,6770,7278,19758,	CDS=53481181:53487391;CDSphase=0;geneID=ENSG00000139625.13;gene_name=MAP3K12	MAP3K12	4261	IO	gene with protein product	protein-coding gene
chr10	45454584	45535371	ENST00000453424.7	100	-	45458238	45533211	0,0,0	8	3959,148,181,846,89,51,180,161,	0,4535,6646,8566,9654,34782,78525,80626,	CDS=45458238:45533211;CDSphase=0;geneID=ENSG00000165406.16;gene_name=MARCHF8	MARCHF8	5615	MO	gene with protein product	protein-coding gene
chr6	138402584	138403560	ENST00000401037.3	100	-	138402584	138403560	0,0,0	1	976,	0,	geneID=ENSG00000215878.3;gene_name=MARCKSL1P2	MARCKSL1P2	976	MO	pseudogene	pseudogene
chr12	57475444	57487473	ENST00000549133.1	100	+	57475444	57487473	0,0,0	3	198,207,88,	0,1795,11941,	geneID=ENSG00000166986.15;gene_name=MARS1	MARS1	493	IM	gene with protein product	protein-coding gene
chr19	3777969	3789347	ENST00000619596.4	100	-	3778182	3789347	0,0,0	13	453,87,196,74,85,100,66,94,220,116,114,60,75,	0,539,1022,1408,1563,1728,3637,5156,5844,6154,6368,6855,11303,	CDS=3778182:3789347;CDSphase=0;geneID=ENSG00000007264.15;gene_name=MATK	MATK	1740	MO	gene with protein product	protein-coding gene
chr17	81822360	81826394	ENST00000457257.5	100	-	81823246	81826394	0,0,0	6	547,103,102,119,56,15,	0,848,1051,1926,2138,4019,	CDS=81823246:81826394;CDSphase=0;geneID=ENSG00000225663.8;gene_name=MCRIP1	MCRIP1	942	MO	gene with protein product	protein-coding gene
chr6	89642497	89819794	ENST00000369393.8	100	-	89644004	89819607	0,0,0	102	1696,143,64,115,74,175,116,90,164,171,205,102,162,308,148,153,176,142,138,162,164,156,227,486,116,106,127,147,163,199,74,110,147,122,95,96,236,274,162,706,110,388,215,171,127,232,211,121,158,134,116,133,114,221,212,149,209,117,160,262,264,90,189,108,198,123,209,198,219,130,145,131,139,139,135,142,147,209,179,152,111,148,114,97,145,104,212,61,149,113,96,82,194,115,104,132,243,193,108,225,227,289,	0,2517,4042,5534,5758,7526,8234,9694,10494,11666,13266,14202,15711,16112,18933,19589,20294,21989,25516,28421,29702,30049,30738,31606,32966,33604,35072,36101,38091,40634,41333,42378,43329,44404,44846,45580,46075,47372,48175,49945,51576,53107,53862,56367,57103,57565,58148,59060,59406,63561,64863,65998,68183,69538,70077,70650,72045,73155,74152,75868,76269,76638,80457,81014,82701,85335,86433,88228,90…	CDS=89644004:89819607;CDSphase=0;geneID=ENSG00000112159.12;gene_name=MDN1	MDN1	18485	IM	gene with protein product	protein-coding gene
chr15	65895078	66253747	ENST00000409699.6	100	-	65897933	66128403	0,0,0	23	3016,207,57,237,129,129,129,129,135,147,103,164,121,175,213,137,121,247,93,101,102,128,143,	0,3649,11006,18658,20391,21069,21749,22887,27259,27744,33346,34641,35744,62468,69829,75474,85699,87163,199323,224007,228820,233227,358526,	CDS=65897933:66128403;CDSphase=0;geneID=ENSG00000157890.17;gene_name=MEGF11	MEGF11	6163	IO	gene with protein product	protein-coding gene
chr17	18260596	18263546	ENST00000578174.5	100	+	18262720	18263459	0,0,0	4	141,154,163,131,	0,2117,2489,2819,	CDS=18262720:18263459;CDSphase=0;geneID=ENSG00000177427.13;gene_name=MIEF2	MIEF2	589	MO	gene with protein product	protein-coding gene
chr7	100093992	100094074	ENST00000385301.1	100	-	100093992	100094074	0,0,0	1	82,	0,	geneID=ENSG00000208036.1;gene_name=MIR106B	MIR106B	82	IO	RNA, micro	non-coding RNA
chr3	160404587	160404685	ENST00000385045.1	100	+	160404587	160404685	0,0,0	1	98,	0,	geneID=ENSG00000207779.1;gene_name=MIR15B	MIR15B	98	IO	RNA, micro	non-coding RNA
chr13	91350604	91350688	ENST00000385012.1	100	+	91350604	91350688	0,0,0	1	84,	0,	geneID=ENSG00000284536.1;gene_name=MIR17	MIR17	84	IO	RNA, micro	non-coding RNA
chr13	91347819	91352402	ENST00000582141.5	100	+	91347819	91352402	0,0,0	2	140,2705,	0,1878,	geneID=ENSG00000215417.13;gene_name=MIR17HG	MIR17HG	2845	IO	RNA, long non-coding	non-coding RNA
chr13	91350750	91350821	ENST00000362310.3	100	+	91350750	91350821	0,0,0	1	71,	0,	geneID=ENSG00000283815.1;gene_name=MIR18A	MIR18A	71	IO	RNA, micro	non-coding RNA
chr13	91351064	91351135	ENST00000362279.1	100	+	91351064	91351135	0,0,0	1	71,	0,	geneID=ENSG00000283762.1;gene_name=MIR20A	MIR20A	71	IO	RNA, micro	non-coding RNA
chr7	100093559	100093643	ENST00000384816.1	100	-	100093559	100093643	0,0,0	1	84,	0,	geneID=ENSG00000207547.1;gene_name=MIR25	MIR25	84	IO	RNA, micro	non-coding RNA
chr1	207801517	207869150	ENST00000608023.5	100	-	207801517	207869150	0,0,0	5	14563,176,185,98,123,	0,15721,17444,66408,67510,	geneID=ENSG00000203709.12;gene_name=MIR29B2CHG	MIR29B2CHG	15145	IO	RNA, long non-coding	non-coding RNA
chr17	7223296	7223379	ENST00000362183.3	100	-	7223296	7223379	0,0,0	1	83,	0,	geneID=ENSG00000199053.3;gene_name=MIR324	MIR324	83	IO	RNA, micro	non-coding RNA
chr1	9148010	9182392	ENST00000635687.1	100	-	9148010	9182392	0,0,0	2	3825,386,	0,33996,	geneID=ENSG00000228526.7;gene_name=MIR34AHG	MIR34AHG	4211	IO	RNA, long non-coding	non-coding RNA
chr7	98881649	98881729	ENST00000582661.1	100	+	98881649	98881729	0,0,0	1	80,	0,	geneID=ENSG00000266019.1;gene_name=MIR3609	MIR3609	80	IO	RNA, micro	non-coding RNA
chr21	8208472	8208652	ENST00000615959.1	100	+	8208472	8208652	0,0,0	1	180,	0,	geneID=ENSG00000275708.1;gene_name=MIR3648-1	MIR3648-1	180	IM	RNA, micro	non-coding RNA
chr21	8986998	8987178	ENST00000581792.1	100	+	8986998	8987178	0,0,0	1	180,	0,	geneID=ENSG00000264462.1;gene_name=MIR3648-2	MIR3648-2	180	IM	RNA, micro	non-coding RNA
chr5	132311284	132369916	ENST00000621103.4	100	-	132311284	132369916	0,0,0	8	969,122,142,143,37,93,214,73,	0,20904,23500,38530,48795,53650,55283,58559,	geneID=ENSG00000233006.8;gene_name=MIR3936HG	MIR3936HG	1793	IO	RNA, long non-coding	non-coding RNA
chr4	52712681	52712747	ENST00000578365.1	100	+	52712681	52712747	0,0,0	1	66,	0,	geneID=ENSG00000264585.1;gene_name=MIR4449	MIR4449	66	IM	RNA, micro	non-coding RNA
chr13	87427213	87460969	ENST00000450888.6	100	-	87427213	87460969	0,0,0	4	334,58,138,46,	0,884,19882,33710,	geneID=ENSG00000228824.7;gene_name=MIR4500HG	MIR4500HG	576	IO	RNA, long non-coding	non-coding RNA
chr20	26208185	26208278	ENST00000385250.1	100	-	26208185	26208278	0,0,0	1	93,	0,	geneID=ENSG00000284419.1;gene_name=MIR663A	MIR663A	93	MO	RNA, micro	non-coding RNA
chr2	132256965	132257080	ENST00000408361.1	100	-	132256965	132257080	0,0,0	1	115,	0,	geneID=ENSG00000221288.1;gene_name=MIR663B	MIR663B	115	MO	RNA, micro	non-coding RNA
chr17	12081898	12081996	ENST00000578242.1	100	+	12081898	12081996	0,0,0	1	98,	0,	geneID=ENSG00000266297.1;gene_name=MIR744	MIR744	98	IO	RNA, micro	non-coding RNA
chr7	100093767	100093847	ENST00000385024.1	100	-	100093767	100093847	0,0,0	1	80,	0,	geneID=ENSG00000207757.1;gene_name=MIR93	MIR93	80	IO	RNA, micro	non-coding RNA
chr21	15928295	16488329	ENST00000635845.1	100	+	15928295	16488329	0,0,0	6	234,285,97,60,72,840,	0,142818,253295,302760,463318,559194,	geneID=ENSG00000215386.13;gene_name=MIR99AHG	MIR99AHG	1588	IO	RNA, long non-coding	non-coding RNA
chr9	94175956	94176036	ENST00000362295.3	100	+	94175956	94176036	0,0,0	1	80,	0,	geneID=ENSG00000199165.3;gene_name=MIRLET7A1	MIRLET7A1	80	IO	RNA, micro	non-coding RNA
chr9	94166257	94179563	ENST00000652769.1	100	+	94166257	94179563	0,0,0	2	124,3699,	0,9607,	geneID=ENSG00000269929.3;gene_name=MIRLET7A1HG	MIRLET7A1HG	3823	IO	RNA, long non-coding	non-coding RNA
chr11	122146521	122146593	ENST00000362105.2	100	-	122146521	122146593	0,0,0	1	72,	0,	geneID=ENSG00000198975.2;gene_name=MIRLET7A2	MIRLET7A2	72	IO	RNA, micro	non-coding RNA
chr22	46112748	46112822	ENST00000362116.3	100	+	46112748	46112822	0,0,0	1	74,	0,	geneID=ENSG00000283990.1;gene_name=MIRLET7A3	MIRLET7A3	74	IO	RNA, micro	non-coding RNA
chr21	16539827	16539911	ENST00000362160.2	100	+	16539827	16539911	0,0,0	1	84,	0,	geneID=ENSG00000199030.2;gene_name=MIRLET7C	MIRLET7C	84	IO	RNA, micro	non-coding RNA
chr10	128096658	128126204	ENST00000368653.7	100	-	128099189	128125667	0,0,0	14	2597,444,6845,156,172,119,313,176,46,67,116,79,181,106,	0,4599,5920,13719,14986,15268,15474,16768,19832,22594,26222,26432,28917,29440,	CDS=128099189:128125667;CDSphase=0;geneID=ENSG00000148773.14;gene_name=MKI67	MKI67	11417	IO	gene with protein product	protein-coding gene
chr20	35226689	35276998	ENST00000246186.8	100	+	35226738	35274609	0,0,0	9	295,149,117,305,162,215,139,267,2727,	0,20150,25215,27760,37101,40515,43070,44879,47582,	CDS=35226738:35274609;CDSphase=0;geneID=ENSG00000125966.10;gene_name=MMP24	MMP24	4376	IO	gene with protein product	protein-coding gene
chr3	44579937	44581026	ENST00000452433.1	100	-	44579937	44581026	0,0,0	1	1089,	0,	geneID=ENSG00000214820.3;gene_name=MPRIPP1	MPRIPP1	1089	MO	pseudogene	pseudogene
chr4	6640090	6642729	ENST00000320912.8	100	+	6640862	6641246	0,0,0	3	618,431,1000,	0,737,1639,	CDS=6640862:6641246;CDSphase=0;geneID=ENSG00000179010.14;gene_name=MRFAP1	MRFAP1	2049	MO	gene with protein product	protein-coding gene
chr17	81703366	81707517	ENST00000333676.8	100	+	81703501	81707240	0,0,0	5	209,187,84,135,394,	0,877,1266,3539,3757,	CDS=81703501:81707240;CDSphase=0;geneID=ENSG00000262814.8;gene_name=MRPL12	MRPL12	1009	MO	gene with protein product	protein-coding gene
chr2	75646782	75647693	ENST00000493686.1	100	+	75646782	75647693	0,0,0	2	128,592,	0,319,	geneID=ENSG00000115364.14;gene_name=MRPL19	MRPL19	720	IO	gene with protein product	protein-coding gene
chr9	137551878	137552555	ENST00000371443.6	100	+	137552081	137552495	0,0,0	2	100,482,	0,195,	CDS=137552081:137552495;CDSphase=0;geneID=ENSG00000182154.8;gene_name=MRPL41	MRPL41	582	MO	gene with protein product	protein-coding gene
chr17	38297022	38323217	ENST00000619548.1	100	+	38297183	38322595	0,0,0	7	227,178,118,99,49,174,709,	0,1426,2328,9510,21664,25103,25486,	CDS=38297183:38322595;CDSphase=0;geneID=ENSG00000278845.5;gene_name=MRPL45	MRPL45	1554	MO	gene with protein product	protein-coding gene
chr16	70661203	70686053	ENST00000338779.11	100	-	70663676	70685791	0,0,0	15	3246,166,177,75,223,98,108,158,9,75,92,85,74,62,331,	0,3394,3716,4262,13102,15677,16588,17048,18111,18426,18582,18767,19590,19760,24519,	CDS=70663676:70685791;CDSphase=0;geneID=ENSG00000132613.15;gene_name=MTSS2	MTSS2	4979	MO	gene with protein product	protein-coding gene
chr2	69897687	69938259	ENST00000435990.5	100	+	69916143	69938259	0,0,0	8	55,65,172,100,30,115,160,163,	0,5493,6566,18433,24048,37663,39547,40409,	CDS=69916143:69938259;CDSphase=0;geneID=ENSG00000059728.11;gene_name=MXD1	MXD1	860	MO	gene with protein product	protein-coding gene
chr1	1352688	1354264	ENST00000474033.5	100	-	1352688	1354264	0,0,0	4	941,81,77,72,	0,1159,1341,1504,	geneID=ENSG00000162576.16;gene_name=MXRA8	MXRA8	1171	IO	gene with protein product	protein-coding gene
chr13	77044656	77327094	ENST00000544440.7	100	-	77045377	77326775	0,0,0	83	837,166,108,210,108,189,104,133,129,102,120,97,284,267,81,99,240,66,225,157,161,150,200,158,168,245,170,1644,123,133,225,141,117,98,116,56,216,145,173,50,88,119,226,219,101,143,179,132,207,192,222,275,193,97,84,135,92,128,126,173,154,205,118,82,120,108,102,146,205,159,165,205,77,139,74,97,72,243,197,154,216,76,621,	0,6340,7154,10901,12329,13561,14866,16512,17005,17939,19958,21335,22924,23908,25974,32094,32491,34167,36770,37180,38375,42827,44175,45449,48508,50701,51655,52713,76716,80679,81661,94539,95390,96189,99788,101505,106077,111401,113280,117249,119797,120616,121672,123771,124957,126835,129654,131840,133091,135470,137044,140446,141214,144294,145595,147022,149496,160599,160816,161996,166510,167299,173183…	CDS=77045377:77326775;CDSphase=0;geneID=ENSG00000005810.18;gene_name=MYCBP2	MYCBP2	15077	MO	gene with protein product	protein-coding gene
chr22	36281276	36388067	ENST00000216181.10	100	-	36282667	36349236	0,0,0	41	1509,173,109,209,124,89,129,162,213,213,249,153,105,207,145,213,172,124,138,207,132,109,161,70,122,194,115,174,174,153,119,96,144,99,64,93,94,28,157,352,261,	0,2816,3126,3844,4381,4588,5441,6975,7450,7808,10709,12052,12482,12815,13655,14228,15566,17642,18850,19574,20257,21291,22718,23756,24653,25137,28005,30772,32868,35240,36930,38263,38943,39521,40481,41152,45291,46184,60093,67627,106530,	CDS=36282667:36349236;CDSphase=0;geneID=ENSG00000100345.21;gene_name=MYH9	MYH9	7554	MO	gene with protein product	protein-coding gene
chr12	56158160	56161574	ENST00000550697.5	100	+	56158401	56160654	0,0,0	7	244,28,144,174,78,45,188,	0,523,1426,1814,2082,2465,3226,	CDS=56158401:56160654;CDSphase=0;geneID=ENSG00000092841.18;gene_name=MYL6	MYL6	901	MO	gene with protein product	protein-coding gene
chr17	71620977	71621436	ENST00000412707.1	100	+	71620977	71621436	0,0,0	1	459,	0,	geneID=ENSG00000228118.3;gene_name=MYL6P5	MYL6P5	459	MO	pseudogene	pseudogene
chr5	16661906	16936288	ENST00000513610.6	100	-	16666691	16935808	0,0,0	41	4887,192,453,121,137,208,298,124,158,195,143,56,94,96,244,124,876,46,234,107,115,125,81,109,83,69,93,67,101,147,119,130,104,85,14,125,135,188,159,99,501,	0,6370,8619,9515,10782,11775,12946,14124,18040,19402,19964,21973,23831,27917,32464,37543,39056,40636,41018,42672,49001,49214,92921,96211,99557,100138,100638,101574,101748,102343,104173,107167,117638,118617,118821,119798,121428,132739,156102,215702,273881,	CDS=16666691:16935808;CDSphase=0;geneID=ENSG00000145555.15;gene_name=MYO10	MYO10	11442	MO	gene with protein product	protein-coding gene
chr19	17075780	17213295	ENST00000595618.5	100	+	17101717	17211785	0,0,0	40	94,898,95,63,100,101,130,90,117,135,122,142,205,79,114,40,123,81,111,123,317,918,67,125,134,191,99,174,42,112,74,193,129,106,132,124,48,134,140,1401,	0,25879,69616,76863,78186,78534,81128,83614,86569,87207,92162,96555,96978,99882,105146,108048,109084,110140,112154,115316,116965,118775,122011,122403,124512,124858,126145,126349,127061,127366,129482,130179,130467,130898,131332,133805,134552,134934,135866,136114,	CDS=17101717:17211785;CDSphase=0;geneID=ENSG00000099331.13;gene_name=MYO9B	MYO9B	7623	MO	gene with protein product	protein-coding gene
chr11	61752641	61766867	ENST00000537766.1	100	+	61752641	61766867	0,0,0	2	149,1243,	0,12983,	geneID=ENSG00000124920.13;gene_name=MYRF	MYRF	1392	IO	gene with protein product	protein-coding gene
chr2	130181736	130190713	ENST00000425361.5	100	+	130181736	130190626	2,0,0	3	61,149,245,	0,890,8732,	CDS=130181736:130190626;CDSphase=2;geneID=ENSG00000152082.14;gene_name=MZT2B	MZT2B	455	MO	gene with protein product	protein-coding gene
chr2	191678067	191682487	ENST00000491331.5	100	+	191678067	191682487	0,0,0	3	174,139,542,	0,922,3878,	geneID=ENSG00000173559.13;gene_name=NABP1	NABP1	855	IO	gene with protein product	protein-coding gene
chr1	146064710	146144804	ENST00000583866.9	100	-	146066317	146144769	0,0,0	90	1851,109,173,52,173,109,173,52,173,52,173,109,173,52,173,52,173,109,173,52,173,52,173,109,173,52,173,52,173,109,173,52,173,52,173,109,173,52,173,52,173,109,173,52,173,52,173,109,173,52,173,52,173,109,173,52,173,52,173,109,173,52,173,52,173,109,173,52,173,52,173,109,173,52,173,52,173,52,164,52,206,73,215,103,210,212,73,215,103,210,	0,2469,3292,4061,4832,5613,6436,7257,8018,8789,9560,10335,11158,11995,12756,13525,14296,15071,15894,16725,17486,18255,19026,19807,20630,21453,22213,22982,23753,24528,25351,26170,26931,27700,28471,29246,30069,30892,31653,32422,33193,33968,34791,35614,36375,37144,37915,38690,39513,40332,41093,41862,42633,43408,44231,45040,45801,46570,47343,48118,48941,49758,50519,51288,52061,52836,53659,54484,55245…	CDS=146066317:146144769;CDSphase=0;geneID=ENSG00000271425.9;gene_name=NBPF10	NBPF10	13030	IM	gene with protein product	protein-coding gene
chr1	148531384	148595717	ENST00000614999.4	100	-	148533004	148595717	0,0,0	66	1864,109,173,52,173,109,173,52,173,52,173,109,173,52,173,52,173,109,173,52,173,52,173,109,173,52,173,52,173,109,173,52,173,52,173,109,173,52,173,52,173,109,173,52,173,52,173,109,173,52,173,52,173,52,164,52,206,73,215,103,210,212,73,215,103,175,	0,2476,3299,4068,4839,5626,6449,7264,8025,8794,9565,10346,11169,11978,12739,13508,14279,15060,15883,16686,17447,18216,18987,19768,20591,21394,22155,22924,23695,24482,25305,26106,26867,27636,28408,29199,30022,30851,31612,32381,33154,33935,34758,35567,36328,37097,37870,38657,39480,43493,44254,45025,45798,46598,47689,51756,53086,53756,54870,55916,57799,59372,60047,61167,62213,64158,	CDS=148533004:148595717;CDSphase=0;geneID=ENSG00000270629.6;gene_name=NBPF14	NBPF14	10080	MO	gene with protein product	protein-coding gene
chr1	145289899	145405567	ENST00000369373.9	100	-	145291525	145405272	0,0,0	138	1870,109,173,52,173,52,173,109,173,52,173,52,173,109,173,52,173,109,173,52,173,109,173,52,173,52,173,109,173,52,173,52,173,109,173,52,173,52,173,109,173,52,173,52,173,109,173,52,173,52,173,109,173,52,173,52,173,109,173,52,173,52,173,109,173,52,173,52,173,109,173,52,173,52,173,109,173,52,173,52,173,109,173,52,173,52,173,109,173,52,173,52,173,109,173,52,173,52,173,109,173,52,173,52,173,109,173,52,1…	0,2481,3304,4121,4882,5667,6438,7239,8062,8887,9648,10429,11200,12001,12824,13633,14394,15170,15993,16816,17577,18353,19176,19997,20758,21537,22308,23109,23932,24765,25526,26307,27078,27881,28704,29535,30296,31069,31840,32643,33466,34285,35046,35819,36590,37391,38214,39045,39806,40586,41357,42158,42981,43798,44559,45342,46113,46914,47737,48554,49315,50096,50867,51664,52487,53308,54069,54850,55621…	CDS=145291525:145405272;CDSphase=0;geneID=ENSG00000162825.16;gene_name=NBPF20	NBPF20	18760	IO	gene with protein product	protein-coding gene
chr1	145572344	145607858	ENST00000619932.4	100	-	145572344	145607858	0,0,0	20	589,1006,112,173,52,173,52,173,52,164,52,206,73,215,103,210,83,135,166,38,	0,858,2476,3302,4115,4876,5667,6438,7251,8345,12411,13746,14416,15542,16592,18541,21497,22106,29529,35476,	geneID=ENSG00000272150.5;gene_name=NBPF25P	NBPF25P	3827	IO	pseudogene	pseudogene
chr1	120723948	120807662	ENST00000652763.1	100	+	120805590	120807662	0,0,0	8	302,74,260,336,83,70,210,56,	0,39687,61025,69212,78664,79016,81607,83658,	CDS=120805590:120807662;CDSphase=0;geneID=ENSG00000273136.7;gene_name=NBPF26	NBPF26	1391	MO	gene with protein product	protein-coding gene
chr2	105744911	105894272	ENST00000233154.9	100	+	105855063	105893176	0,0,0	5	227,184,242,722,1291,	0,71518,110136,136416,148070,	CDS=105855063:105893176;CDSphase=0;geneID=ENSG00000071051.14;gene_name=NCK2	NCK2	2666	MO	gene with protein product	protein-coding gene
chr19	3185562	3207856	ENST00000590671.5	100	+	3192507	3207688	0,0,0	15	394,191,145,95,81,104,89,140,179,88,39,164,54,79,228,	0,6907,7721,10620,13254,15960,18193,18442,19010,20376,20589,20699,21635,21828,22066,	CDS=3192507:3207688;CDSphase=0;geneID=ENSG00000125912.11;gene_name=NCLN	NCLN	2070	MO	gene with protein product	protein-coding gene
chr16	58462845	58504649	ENST00000568999.5	100	+	58487778	58504649	0,0,0	7	65,95,45,106,121,63,61,	0,24910,32118,40952,41308,41513,41743,	CDS=58487778:58504649;CDSphase=0;geneID=ENSG00000103034.14;gene_name=NDRG4	NDRG4	556	IO	gene with protein product	protein-coding gene
chr15	75346954	75348971	ENST00000564500.5	100	+	75348905	75348971	0,0,0	4	156,271,68,88,	0,248,1004,1929,	CDS=75348905:75348971;CDSphase=0;geneID=ENSG00000140398.14;gene_name=NEIL1	NEIL1	583	IO	gene with protein product	protein-coding gene
chr1	198156993	198253078	ENST00000442588.5	100	+	198232580	198253078	0,0,0	4	283,112,85,39,	0,64005,75559,96046,	CDS=198232580:198253078;CDSphase=0;geneID=ENSG00000151414.15;gene_name=NEK7	NEK7	519	MO	gene with protein product	protein-coding gene
chr9	137255326	137273542	ENST00000343053.5	100	+	137255365	137272928	0,0,0	13	285,164,100,231,186,113,103,96,143,107,142,109,761,	0,580,1002,1497,7710,8918,10550,11004,11617,11913,16754,17180,17455,	CDS=137255365:137272928;CDSphase=0;geneID=ENSG00000188986.7;gene_name=NELFB	NELFB	2540	MO	gene with protein product	protein-coding gene
chr6	31952086	31958971	ENST00000375429.8	100	-	31952300	31958446	0,0,0	11	312,103,55,145,338,38,75,146,70,83,80,	0,1642,1993,2211,2468,2972,3132,4606,4854,6285,6805,	CDS=31952300:31958446;CDSphase=0;geneID=ENSG00000204356.14;gene_name=NELFE	NELFE	1445	MO	gene with protein product	protein-coding gene
chr1	156668762	156677407	ENST00000368223.4	100	-	156669321	156677264	0,0,0	4	4443,74,125,926,	0,4691,6453,7719,	CDS=156669321:156677264;CDSphase=0;geneID=ENSG00000132688.11;gene_name=NES	NES	5568	IM	gene with protein product	protein-coding gene
chr17	7315627	7329316	ENST00000315614.11	100	-	7316122	7329312	0,0,0	29	700,166,113,145,108,88,180,159,165,162,99,228,146,132,170,79,77,199,163,86,182,265,73,89,112,299,66,445,286,	0,1577,1833,2160,2437,2641,2867,3422,5131,5484,5733,5932,6237,7107,7326,7857,8019,8186,8480,8767,9171,9581,10013,10627,10809,11083,11537,11812,13403,	CDS=7316122:7329312;CDSphase=0;geneID=ENSG00000215041.10;gene_name=NEURL4	NEURL4	5182	MO	gene with protein product	protein-coding gene
chr1	60865258	61455525	ENST00000371191.5	100	+	60865370	61455320	0,0,0	11	208,532,66,75,118,128,129,179,166,92,223,	0,222890,412261,467253,487191,493888,517978,538845,541303,561206,590044,	CDS=60865370:61455320;CDSphase=0;geneID=ENSG00000162599.17;gene_name=NFIA	NFIA	1916	IO	gene with protein product	protein-coding gene
chr9	127505338	127578989	ENST00000373314.7	100	-	127506844	127578937	0,0,0	14	2093,112,108,117,156,188,163,105,116,168,106,129,131,68,	0,2528,2754,3083,3637,4807,11518,11773,12487,18340,19719,21855,26309,73583,	CDS=127506844:127578937;CDSphase=0;geneID=ENSG00000136830.12;gene_name=NIBAN2	NIBAN2	3760	MO	gene with protein product	protein-coding gene
chr17	51153589	51171744	ENST00000393193.6	100	+	51155654	51171604	0,0,0	8	73,130,102,113,130,102,113,258,	0,2061,6390,7570,13237,14652,16347,17897,	CDS=51155654:51171604;CDSphase=0;geneID=ENSG00000011052.21;gene_name=NME1-NME2	NME1-NME2	1021	MO	readthrough	other
chr12	120282302	120282716	ENST00000426182.2	100	+	120282302	120282716	0,0,0	1	414,	0,	geneID=ENSG00000123009.4;gene_name=NME2P1	NME2P1	414	MO	pseudogene	pseudogene
chr20	37521205	37523690	ENST00000346199.3	100	+	37521331	37522759	0,0,0	2	198,1024,	0,1461,	CDS=37521331:37522759;CDSphase=0;geneID=ENSG00000053438.11;gene_name=NNAT	NNAT	1222	IO	gene with protein product	protein-coding gene
chr19	47745545	47757058	ENST00000246802.10	100	+	47745559	47757005	0,0,0	13	238,65,109,200,71,96,105,183,176,67,77,57,60,	0,1421,4632,5362,5974,6966,8981,9163,9802,10210,10982,11142,11453,	CDS=47745559:47757005;CDSphase=0;geneID=ENSG00000105373.19;gene_name=NOP53	NOP53	1504	MO	gene with protein product	protein-coding gene
chr16	21834568	21857418	ENST00000415645.6	100	-	21834717	21857378	0,0,0	9	949,235,1740,36,61,196,100,129,160,	0,1062,1436,4536,4681,8817,9125,12844,22690,	CDS=21834717:21857378;CDSphase=0;geneID=ENSG00000185864.16;gene_name=NPIPB4	NPIPB4	3606	MO	gene with protein product	protein-coding gene
chr17	46590668	46757464	ENST00000398238.8	100	+	46590775	46755823	0,0,0	21	119,86,100,40,167,108,76,156,200,166,75,188,96,157,134,67,80,135,114,56,1663,	0,33575,35944,39742,46707,49385,49974,52435,83745,102234,103178,103806,114090,120294,123184,135880,138186,159104,160834,164645,165133,	CDS=46590775:46755823;CDSphase=0;geneID=ENSG00000073969.18;gene_name=NSF	NSF	3983	MO	gene with protein product	protein-coding gene
chr1	232950604	232978482	ENST00000494689.5	100	+	232950604	232978482	0,0,0	4	140,97,210,320,	0,5742,19304,27558,	geneID=ENSG00000135778.12;gene_name=NTPCR	NTPCR	767	IO	gene with protein product	protein-coding gene
chr11	72002863	72007916	ENST00000540626.5	100	-	72002863	72007916	0,0,0	7	675,213,117,177,137,229,728,	0,1023,1361,1776,2369,3171,4325,	geneID=ENSG00000137497.17;gene_name=NUMA1	NUMA1	2276	MO	gene with protein product	protein-coding gene
chr1	228208062	228361250	ENST00000284548.16	100	+	228211783	228360755	0,0,0	81	123,1006,270,261,309,267,282,276,276,276,276,276,276,276,276,276,276,279,267,270,267,267,113,154,105,267,270,267,267,267,273,267,267,273,267,267,264,264,264,264,264,264,264,267,267,273,273,197,76,273,276,288,282,371,871,279,79,125,198,33,99,219,61,71,123,140,201,83,174,157,117,165,159,178,114,168,103,130,112,43,1654,	0,3703,5378,6111,6727,7500,8358,8950,16396,35120,36233,37350,38465,41902,48588,56053,60467,65707,66115,66509,67697,68387,68867,69097,69691,70626,71112,71758,72116,72467,73870,74955,75440,78015,78710,79631,79998,80562,83835,84460,85290,86089,86717,98309,98838,99196,100048,101036,101421,107784,108646,109401,109829,110821,113281,115265,124797,125136,125520,126449,126752,127017,127728,128137,128941,1…	CDS=228211783:228360755;CDSphase=0;geneID=ENSG00000154358.21;gene_name=OBSCN	OBSCN	20499	IO	gene with protein product	protein-coding gene
chr7	44606571	44708230	ENST00000439616.6	100	+	44624343	44707999	0,0,0	20	82,249,116,147,91,180,129,180,153,103,129,151,128,179,72,129,73,164,155,352,	0,17745,60164,67839,68606,69398,75148,87253,87852,89453,89857,90342,90798,91032,91620,93569,94971,100653,101010,101307,	CDS=44624343:44707999;CDSphase=0;geneID=ENSG00000105953.15;gene_name=OGDH	OGDH	2962	MO	gene with protein product	protein-coding gene
chr12	121626549	121642040	ENST00000617316.2	100	+	121626742	121641643	0,0,0	3	316,180,1000,	0,321,14491,	CDS=121626742:121641643;CDSphase=0;geneID=ENSG00000276045.3;gene_name=ORAI1	ORAI1	1496	IO	gene with protein product	protein-coding gene
chr17	41801946	41812603	ENST00000355468.7	100	-	41802956	41811915	0,0,0	9	1033,145,84,146,129,172,153,689,240,	0,1340,4849,5912,7759,8916,9185,9507,10417,	CDS=41802956:41811915;CDSphase=0;geneID=ENSG00000141696.13;gene_name=P3H4	P3H4	2791	IO	gene with protein product	protein-coding gene
chr19	42297032	42302571	ENST00000262890.7	100	-	42297077	42302309	0,0,0	5	333,123,117,90,340,	0,2937,3138,4917,5199,	CDS=42297077:42302309;CDSphase=0;geneID=ENSG00000079462.7;gene_name=PAFAH1B3	PAFAH1B3	1003	MO	gene with protein product	protein-coding gene
chr19	39125769	39173803	ENST00000602004.1	100	+	39125787	39173803	0,0,0	3	110,226,228,	0,43762,47806,	CDS=39125787:39173803;CDSphase=0;geneID=ENSG00000130669.17;gene_name=PAK4	PAK4	564	MO	gene with protein product	protein-coding gene
chr3	51942344	51948862	ENST00000417220.6	100	+	51943355	51948480	0,0,0	12	364,117,190,129,189,133,227,150,87,178,156,552,	0,585,1004,1744,2045,2433,2653,3150,3508,3821,5395,5966,	CDS=51943355:51948480;CDSphase=0;geneID=ENSG00000041880.14;gene_name=PARP3	PARP3	2472	MO	gene with protein product	protein-coding gene
chr11	66848416	66958383	ENST00000529047.6	100	-	66848898	66872159	0,0,0	23	731,141,249,180,245,250,241,157,222,90,145,183,163,119,152,118,146,166,185,136,39,128,62,	0,813,1194,1520,1803,2257,2623,3373,4022,4330,4822,15357,17770,20429,21885,22358,22635,22898,23270,23607,104013,109452,109905,	CDS=66848898:66872159;CDSphase=0;geneID=ENSG00000173599.15;gene_name=PC	PC	4248	MO	gene with protein product	protein-coding gene
chr11	83156987	83187451	ENST00000298281.8	100	+	83157439	83184894	0,0,0	16	644,126,189,195,1115,184,91,1568,97,120,106,184,156,93,36,2773,	0,4339,6691,7219,8612,10137,10427,11440,14830,20097,20726,24020,24866,25411,26050,27691,	CDS=83157439:83184894;CDSphase=0;geneID=ENSG00000165494.11;gene_name=PCF11	PCF11	7677	IO	gene with protein product	protein-coding gene
chr21	46324140	46349800	ENST00000490468.5	100	+	46324140	46349800	0,0,0	8	142,213,372,81,259,56,175,117,	0,2236,10256,21987,22582,23316,24871,25543,	geneID=ENSG00000160299.17;gene_name=PCNT	PCNT	1415	IO	gene with protein product	protein-coding gene
chr5	271620	314974	ENST00000614778.4	100	+	306603	314515	0,0,0	7	70,46,62,45,159,110,558,	0,155,1090,32556,34981,39672,42796,	CDS=306603:314515;CDSphase=0;geneID=ENSG00000249915.8;gene_name=PDCD6	PDCD6	1050	MO	gene with protein product	protein-coding gene
chr12	132710818	132719166	ENST00000317555.6	100	+	132710876	132718810	0,0,0	6	249,179,126,89,134,405,	0,4039,6620,6891,7168,7943,	CDS=132710876:132718810;CDSphase=0;geneID=ENSG00000247077.7;gene_name=PGAM5	PGAM5	1182	MO	gene with protein product	protein-coding gene
chr16	370787	381978	ENST00000431232.7	100	-	371986	381821	0,0,0	13	1496,117,147,179,137,124,91,320,269,128,208,178,278,	0,1823,3217,3433,3968,4345,4557,5348,5756,6249,6590,6883,10913,	CDS=371986:381821;CDSphase=0;geneID=ENSG00000129925.11;gene_name=PGAP6	PGAP6	3672	MO	gene with protein product	protein-coding gene
chr9	93576583	93679587	ENST00000359246.9	100	+	93576773	93677676	0,0,0	22	288,86,115,161,142,187,163,88,107,92,90,369,120,119,179,71,161,278,96,110,370,2000,	0,53386,59827,69045,72487,76595,77829,79350,79905,81561,82927,83608,86323,86933,89102,89406,90496,97001,98343,99096,100010,101004,	CDS=93576773:93677676;CDSphase=0;geneID=ENSG00000197724.11;gene_name=PHF2	PHF2	5392	MO	gene with protein product	protein-coding gene
chr18	41955233	42070518	ENST00000639914.1	100	+	41955291	42070518	0,0,0	25	126,189,144,130,87,96,72,105,93,186,155,91,72,105,117,132,129,70,65,85,75,169,91,126,12,	0,2336,7255,15093,32578,35225,38036,40656,41404,49122,58208,60242,65404,72210,74091,78592,82458,83547,85443,88499,94297,102649,109506,112154,115273,	CDS=41955291:42070518;CDSphase=0;geneID=ENSG00000078142.13;gene_name=PIK3C3	PIK3C3	2722	IO	gene with protein product	protein-coding gene
chr22	49960767	49961646	ENST00000467480.1	100	+	49960767	49961646	0,0,0	3	467,51,205,	0,550,674,	geneID=ENSG00000198355.5;gene_name=PIM3	PIM3	723	MO	gene with protein product	protein-coding gene
chr11	67491767	67504369	ENST00000534749.5	100	-	67492032	67504180	0,0,0	23	529,129,184,150,149,117,111,149,165,171,206,158,108,190,251,62,108,96,327,225,122,215,267,	0,1166,1642,1920,2154,2476,3078,3309,3670,4410,5463,5754,6149,6365,6828,7172,7955,8146,8327,10094,10524,10736,12335,	CDS=67492032:67504180;CDSphase=0;geneID=ENSG00000110697.13;gene_name=PITPNM1	PITPNM1	4189	MO	gene with protein product	protein-coding gene
chr1	114535994	114537840	ENST00000455804.1	100	+	114535994	114537840	0,0,0	2	1459,64,	0,1782,	geneID=ENSG00000236480.1;gene_name=PKMP1	PKMP1	1523	MO	pseudogene	pseudogene
chr19	14433052	14446436	ENST00000585619.5	100	+	14443588	14446436	0,0,0	4	118,301,152,11,	0,8090,10417,13373,	CDS=14443588:14446436;CDSphase=0;geneID=ENSG00000123143.12;gene_name=PKN1	PKN1	582	MO	gene with protein product	protein-coding gene
chr11	392613	397198	ENST00000534401.5	100	+	392627	397198	0,0,0	4	95,196,80,385,	0,1715,3994,4200,	CDS=392627:397198;CDSphase=0;geneID=ENSG00000184363.10;gene_name=PKP3	PKP3	756	MO	gene with protein product	protein-coding gene
chr21	41175230	41180818	ENST00000623119.1	100	-	41175230	41180818	0,0,0	1	5588,	0,	geneID=ENSG00000280109.3;gene_name=PLAC4	PLAC4	5588	IO	RNA, long non-coding	non-coding RNA
chr11	64251522	64267921	ENST00000279230.10	100	+	64251649	64267556	0,0,0	31	226,78,69,141,80,54,76,101,167,147,241,85,187,206,97,85,125,155,162,100,105,92,154,36,193,154,77,90,58,87,569,	0,2892,3225,3375,3711,3873,4018,4198,4853,5095,6950,7362,7535,8506,9877,10058,10429,10884,11124,11975,12168,12498,13428,13669,13787,14363,14603,14792,14972,15662,15830,	CDS=64251649:64267556;CDSphase=0;geneID=ENSG00000149782.11;gene_name=PLCB3	PLCB3	4197	MO	gene with protein product	protein-coding gene
chr8	143915146	143939590	ENST00000345136.7	100	-	143916176	143939461	0,0,0	32	7249,3381,99,105,84,357,139,179,158,184,127,155,153,126,96,105,162,78,319,155,94,128,96,120,107,116,167,93,78,90,62,241,	0,7357,11637,11830,12105,12263,12707,13956,14267,14499,14789,14997,15237,16387,16790,16983,17253,17488,17646,18050,18851,19171,19488,19663,19864,20051,20701,21832,22018,23004,23484,24203,	CDS=143916176:143939461;CDSphase=0;geneID=ENSG00000178209.15;gene_name=PLEC	PLEC	14803	IM	gene with protein product	protein-coding gene
chr14	64704101	64730688	ENST00000555982.5	100	+	64727631	64730688	0,0,0	5	30,390,98,70,47,	0,23491,24894,26141,26540,	CDS=64727631:64730688;CDSphase=0;geneID=ENSG00000126822.17;gene_name=PLEKHG3	PLEKHG3	635	MO	gene with protein product	protein-coding gene
chr22	50274978	50278840	ENST00000479818.5	100	-	50274978	50278840	0,0,0	8	830,75,76,65,148,161,155,406,	0,910,1650,1863,2612,2874,3138,3456,	geneID=ENSG00000196576.15;gene_name=PLXNB2	PLXNB2	1916	MO	gene with protein product	protein-coding gene
chr17	7484365	7514616	ENST00000617998.6	100	+	7484365	7514616	0,0,0	29	492,133,137,174,282,162,221,133,125,211,210,169,95,204,223,184,172,106,206,225,247,101,105,183,204,187,114,150,1596,	0,11575,11844,12074,12398,12990,13284,13712,14673,14915,16273,16574,16923,17160,17534,18152,18755,19019,19220,23885,24578,25166,26849,27040,27445,27792,28111,28408,28655,	geneID=ENSG00000181222.17;gene_name=POLR2A	POLR2A	6751	MO	gene with protein product	protein-coding gene
chr7	102473117	102478907	ENST00000292614.9	100	-	102473648	102478860	0,0,0	4	567,175,90,100,	0,1243,3063,5690,	CDS=102473648:102478860;CDSphase=0;geneID=ENSG00000005075.15;gene_name=POLR2J	POLR2J	932	MO	gene with protein product	protein-coding gene
chr19	617220	633537	ENST00000588649.7	100	-	617273	633512	0,0,0	21	103,62,86,73,99,56,114,87,180,123,123,789,225,171,165,150,187,131,629,105,113,	0,198,349,556,1267,1484,1776,1989,2365,2737,3144,3837,4928,5361,5600,6233,7498,7903,12319,15613,16204,	CDS=617273:633512;CDSphase=0;geneID=ENSG00000099821.14;gene_name=POLRMT	POLRMT	3771	MO	gene with protein product	protein-coding gene
chr17	62136971	62140639	ENST00000578759.1	100	-	62136971	62140639	0,0,0	1	3668,	0,	geneID=ENSG00000266066.1;gene_name=POLRMTP1	POLRMTP1	3668	MO	pseudogene	pseudogene
chr5	93733219	93741600	ENST00000606183.4	100	-	93740576	93741563	0,0,0	1	8381,	0,	CDS=93740576:93741563;CDSphase=0;geneID=ENSG00000248483.7;gene_name=POU5F2	POU5F2	8381	IO	gene with protein product	protein-coding gene
chr16	4882506	4937148	ENST00000345988.7	100	-	4883383	4937045	0,0,0	22	3541,93,117,84,151,194,139,179,158,98,152,147,123,96,108,162,42,126,121,155,100,165,	0,4628,5595,6471,7677,8221,9304,9528,10706,11034,11960,12754,13087,15168,16506,16716,18323,18457,19899,21379,28343,54477,	CDS=4883383:4937045;CDSphase=0;geneID=ENSG00000118898.16;gene_name=PPL	PPL	6251	MO	gene with protein product	protein-coding gene
chr4	139114929	139115374	ENST00000509033.1	100	-	139114929	139115374	0,0,0	1	445,	0,	geneID=ENSG00000179967.11;gene_name=PPP1R14BP3	PPP1R14BP3	445	MO	pseudogene	pseudogene
chr8	9136254	9150658	ENST00000310455.4	100	-	9140793	9141651	0,0,0	2	5414,96,	0,14308,	CDS=9140793:9141651;CDSphase=0;geneID=ENSG00000173281.5;gene_name=PPP1R3B	PPP1R3B	5510	MO	gene with protein product	protein-coding gene
chr19	55229778	55259017	ENST00000412770.7	100	-	55230527	55247103	0,0,0	24	753,72,111,82,71,181,137,179,58,98,90,86,116,65,135,153,163,114,113,66,138,187,233,583,	0,834,995,1631,1819,2023,2296,6864,7134,9626,9815,10047,10220,10457,11166,11460,11698,12387,12597,15341,15486,15713,17098,28656,	CDS=55230527:55247103;CDSphase=0;geneID=ENSG00000105063.19;gene_name=PPP6R1	PPP6R1	3984	MO	gene with protein product	protein-coding gene
chr20	48624251	48657127	ENST00000482556.5	100	-	48630738	48657127	2,0,0	22	1676,68,103,173,67,363,100,221,42,129,91,83,89,207,277,211,162,188,121,137,86,88,	0,3296,3609,5197,6476,8025,10424,12211,13459,15514,17916,18155,20157,21599,25048,25744,26642,27144,28334,29109,31038,32788,	CDS=48630738:48657127;CDSphase=2;geneID=ENSG00000124126.14;gene_name=PREX1	PREX1	4682	MO	gene with protein product	protein-coding gene
chr7	549196	712940	ENST00000544935.5	100	-	550429	711505	0,0,0	11	1406,82,122,61,159,47,62,92,171,199,93,	0,2192,30059,35311,46949,56996,58194,128032,131359,162132,163651,	CDS=550429:711505;CDSphase=0;geneID=ENSG00000188191.15;gene_name=PRKAR1B	PRKAR1B	2494	MO	gene with protein product	protein-coding gene
chr19	49675785	49684816	ENST00000529284.5	100	+	49680534	49684816	0,0,0	6	654,102,156,64,143,63,	0,4701,6124,6410,8141,8968,	CDS=49680534:49684816;CDSphase=0;geneID=ENSG00000126457.21;gene_name=PRMT1	PRMT1	1182	MO	gene with protein product	protein-coding gene
chr20	63981131	64033100	ENST00000266079.5	100	+	63981245	64032993	0,0,0	21	185,169,119,79,177,156,95,157,163,119,219,123,122,139,120,177,134,92,115,127,260,	0,1915,3775,12275,13784,14195,17913,18471,19945,29068,30153,35591,41625,43423,44807,45850,46471,47346,48245,50786,51709,	CDS=63981245:64032993;CDSphase=0;geneID=ENSG00000101161.8;gene_name=PRPF6	PRPF6	3047	MO	gene with protein product	protein-coding gene
chr17	1650628	1651269	ENST00000571958.1	100	-	1650658	1651269	2,0,0	2	218,162,	0,479,	CDS=1650658:1651269;CDSphase=2;geneID=ENSG00000174231.17;gene_name=PRPF8	PRPF8	380	MO	gene with protein product	protein-coding gene
chr2	113157324	113183044	ENST00000465917.1	100	+	113157324	113183044	0,0,0	2	211,699,	0,25021,	geneID=ENSG00000125637.16;gene_name=PSD4	PSD4	910	IO	gene with protein product	protein-coding gene
chr20	62136732	62143394	ENST00000370873.9	100	-	62136856	62143303	0,0,0	7	217,63,120,123,125,127,187,	0,631,1438,2342,3048,4085,6475,	CDS=62136856:62143303;CDSphase=0;geneID=ENSG00000101182.15;gene_name=PSMA7	PSMA7	962	MO	gene with protein product	protein-coding gene
chr19	39971164	39981764	ENST00000157812.7	100	+	39971202	39981305	0,0,0	11	74,99,187,147,110,94,168,77,169,56,573,	0,981,1204,3129,3359,3570,8652,8905,9121,9497,10027,	CDS=39971202:39981305;CDSphase=0;geneID=ENSG00000013275.8;gene_name=PSMC4	PSMC4	1754	MO	gene with protein product	protein-coding gene
chr3	184299197	184302692	ENST00000417952.5	100	+	184299266	184302692	0,0,0	6	204,57,165,122,159,14,	0,653,1082,2339,3172,3481,	CDS=184299266:184302692;CDSphase=0;geneID=ENSG00000175166.17;gene_name=PSMD2	PSMD2	721	MO	gene with protein product	protein-coding gene
chr5	160421854	160423003	ENST00000524244.5	100	+	160421854	160423003	0,0,0	3	37,102,295,	0,447,854,	geneID=ENSG00000164611.13;gene_name=PTTG1	PTTG1	434	MO	gene with protein product	protein-coding gene
chr8	143816343	143829315	ENST00000526683.6	100	-	143816519	143829303	0,0,0	12	476,236,136,191,214,93,162,51,90,96,87,36,	0,566,987,1248,1518,1849,2029,4322,5253,5474,7969,12936,	CDS=143816519:143829303;CDSphase=0;geneID=ENSG00000179950.14;gene_name=PUF60	PUF60	1868	MO	gene with protein product	protein-coding gene
chrX	74202833	74204595	ENST00000438337.2	100	+	74202833	74204595	0,0,0	1	1762,	0,	geneID=ENSG00000228492.2;gene_name=RAB11FIP1P1	RAB11FIP1P1	1762	IO	pseudogene	pseudogene
chr16	2140802	2153070	ENST00000565592.5	100	+	2149943	2151216	0,0,0	7	147,111,186,42,67,53,251,	0,9138,10327,10766,10892,11053,12017,	CDS=2149943:2151216;CDSphase=0;geneID=ENSG00000167964.13;gene_name=RAB26	RAB26	857	IO	gene with protein product	protein-coding gene
chr19	11322067	11339657	ENST00000222120.8	100	-	11325397	11337399	0,0,0	5	3518,125,119,289,189,	0,13379,13597,15104,17401,	CDS=11325397:11337399;CDSphase=0;geneID=ENSG00000105514.8;gene_name=RAB3D	RAB3D	4240	IO	gene with protein product	protein-coding gene
chr3	51541143	51541870	ENST00000602430.1	100	+	51541143	51541870	0,0,0	1	727,	0,	geneID=ENSG00000164080.13;gene_name=RAD54L2	RAD54L2	727	IO	gene with protein product	protein-coding gene
chr22	20115937	20122377	ENST00000432879.5	100	+	20116184	20122377	0,0,0	3	493,137,114,	0,3075,6326,	CDS=20116184:20122377;CDSphase=0;geneID=ENSG00000099901.17;gene_name=RANBP1	RANBP1	744	MO	gene with protein product	protein-coding gene
chr20	35648924	35664900	ENST00000374114.8	100	-	35652523	35655322	0,0,0	3	6420,85,141,	0,10005,15835,	CDS=35652523:35655322;CDSphase=0;geneID=ENSG00000244462.8;gene_name=RBM12	RBM12	6646	IO	gene with protein product	protein-coding gene
chr1	110338505	110346673	ENST00000652747.1	100	+	110339405	110346354	0,0,0	2	3763,366,	0,7802,	CDS=110339405:110346354;CDSphase=0;geneID=ENSG00000162775.16;gene_name=RBM15	RBM15	4129	IO	gene with protein product	protein-coding gene
chr8	144511287	144517833	ENST00000617875.5	100	-	144511430	144517784	0,0,0	21	268,109,157,181,170,130,292,263,142,180,174,84,137,93,132,127,777,141,95,34,133,	0,393,623,856,1104,1354,1559,1930,2283,2640,2901,3154,3648,3862,4038,4476,4700,5762,6126,6314,6413,	CDS=144511430:144517784;CDSphase=0;geneID=ENSG00000160957.13;gene_name=RECQL4	RECQL4	3819	MO	gene with protein product	protein-coding gene
chr19	1815247	1848483	ENST00000170168.9	100	-	1816065	1848358	0,0,0	16	907,121,139,116,111,74,114,138,114,124,132,164,214,105,1754,282,	0,977,1183,1450,1971,2459,3234,3458,3770,4686,5016,6271,8324,10591,11630,32954,	CDS=1816065:1848358;CDSphase=0;geneID=ENSG00000079313.15;gene_name=REXO1	REXO1	4609	MO	gene with protein product	protein-coding gene
chr9	113444730	113597738	ENST00000374140.6	100	+	113460256	113596953	0,0,0	26	197,92,154,181,51,59,95,69,61,91,56,82,106,352,40,197,84,112,44,123,978,65,102,62,167,971,	0,15514,16976,17290,34760,38328,39407,40894,51055,52583,53294,60711,61657,62556,63810,69727,72810,78199,84490,92065,138719,146602,149699,150188,150868,152037,	CDS=113460256:113596953;CDSphase=0;geneID=ENSG00000138835.22;gene_name=RGS3	RGS3	4591	IO	gene with protein product	protein-coding gene
chr12	121777753	121793688	ENST00000267205.7	100	-	121779497	121793633	0,0,0	5	1909,135,110,88,193,	0,3118,3329,15398,15742,	CDS=121779497:121793633;CDSphase=0;geneID=ENSG00000139725.8;gene_name=RHOF	RHOF	2435	MO	gene with protein product	protein-coding gene
chr20	44751807	44810338	ENST00000372851.7	100	-	44756133	44810271	0,0,0	6	4545,140,102,113,139,164,	0,5090,5862,6264,19467,58367,	CDS=44756133:44810271;CDSphase=0;geneID=ENSG00000101098.12;gene_name=RIMS4	RIMS4	5203	IO	gene with protein product	protein-coding gene
chr9	35657750	35658018	ENST00000602361.1	100	-	35657750	35658018	0,0,0	1	268,	0,	geneID=ENSG00000269900.3;gene_name=RMRP	RMRP	268	IM	RNA, misc	non-coding RNA
chrX	119434518	119434820	ENST00000580570.2	100	+	119434518	119434820	0,0,0	1	302,	0,	geneID=ENSG00000266420.2;gene_name=RN7SL118P	RN7SL118P	302	MO	pseudogene	pseudogene
chr3	11952787	11953085	ENST00000487345.3	100	-	11952787	11953085	0,0,0	1	298,	0,	geneID=ENSG00000263988.2;gene_name=RN7SL147P	RN7SL147P	298	MO	pseudogene	pseudogene
chr2	70965583	70965867	ENST00000468558.3	100	+	70965583	70965867	0,0,0	1	284,	0,	geneID=ENSG00000241159.3;gene_name=RN7SL160P	RN7SL160P	284	MO	pseudogene	pseudogene
chr22	28642978	28643270	ENST00000579233.2	100	-	28642978	28643270	0,0,0	1	292,	0,	geneID=ENSG00000266503.2;gene_name=RN7SL162P	RN7SL162P	292	MO	pseudogene	pseudogene
chr9	121203158	121203435	ENST00000462921.3	100	+	121203158	121203435	0,0,0	1	277,	0,	geneID=ENSG00000243738.3;gene_name=RN7SL181P	RN7SL181P	277	MO	pseudogene	pseudogene
chr2	62491177	62491468	ENST00000466851.3	100	+	62491177	62491468	0,0,0	1	291,	0,	geneID=ENSG00000241625.3;gene_name=RN7SL18P	RN7SL18P	291	MO	pseudogene	pseudogene
chr19	11011707	11012006	ENST00000584303.2	100	+	11011707	11012006	0,0,0	1	299,	0,	geneID=ENSG00000276757.1;gene_name=RN7SL192P	RN7SL192P	299	IO	pseudogene	pseudogene
chr6	34685354	34685642	ENST00000585129.2	100	-	34685354	34685642	0,0,0	1	288,	0,	geneID=ENSG00000265123.2;gene_name=RN7SL200P	RN7SL200P	288	MO	pseudogene	pseudogene
chr1	179900261	179900564	ENST00000580835.2	100	+	179900261	179900564	0,0,0	1	303,	0,	geneID=ENSG00000264916.2;gene_name=RN7SL230P	RN7SL230P	303	MO	pseudogene	pseudogene
chr1	70180143	70180440	ENST00000491451.3	100	-	70180143	70180440	0,0,0	1	297,	0,	geneID=ENSG00000244389.3;gene_name=RN7SL242P	RN7SL242P	297	MO	pseudogene	pseudogene
chr8	142247584	142247866	ENST00000521103.2	100	-	142247584	142247866	0,0,0	1	282,	0,	geneID=ENSG00000253602.2;gene_name=RN7SL260P	RN7SL260P	282	MO	pseudogene	pseudogene
chr1	19424383	19424671	ENST00000481521.3	100	+	19424383	19424671	0,0,0	1	288,	0,	geneID=ENSG00000240490.3;gene_name=RN7SL277P	RN7SL277P	288	MO	pseudogene	pseudogene
chrX	44772772	44773061	ENST00000487916.3	100	-	44772772	44773061	0,0,0	1	289,	0,	geneID=ENSG00000242065.3;gene_name=RN7SL291P	RN7SL291P	289	MO	pseudogene	pseudogene
chr14	49853615	49853914	ENST00000610674.1	100	-	49853615	49853914	0,0,0	1	299,	0,	geneID=ENSG00000278771.1;gene_name=RN7SL3	RN7SL3	299	MO	RNA, long non-coding	non-coding RNA
chr9	125512901	125513207	ENST00000488416.3	100	-	125512901	125513207	0,0,0	1	306,	0,	geneID=ENSG00000243845.3;gene_name=RN7SL30P	RN7SL30P	306	MO	pseudogene	pseudogene
chr19	53629712	53630041	ENST00000497408.3	100	+	53629712	53630041	0,0,0	1	329,	0,	geneID=ENSG00000242668.3;gene_name=RN7SL317P	RN7SL317P	329	MO	pseudogene	pseudogene
chr16	85659377	85659675	ENST00000577658.2	100	+	85659377	85659675	0,0,0	1	298,	0,	geneID=ENSG00000263968.2;gene_name=RN7SL381P	RN7SL381P	298	MO	pseudogene	pseudogene
chr8	119862661	119862956	ENST00000471086.3	100	+	119862661	119862956	0,0,0	1	295,	0,	geneID=ENSG00000244642.3;gene_name=RN7SL396P	RN7SL396P	295	MO	pseudogene	pseudogene
chr6	134133572	134133868	ENST00000577207.2	100	+	134133572	134133868	0,0,0	1	296,	0,	geneID=ENSG00000266875.2;gene_name=RN7SL408P	RN7SL408P	296	MO	pseudogene	pseudogene
chr2	202357075	202357417	ENST00000474689.3	100	-	202357075	202357417	0,0,0	1	342,	0,	geneID=ENSG00000242696.3;gene_name=RN7SL40P	RN7SL40P	342	MO	pseudogene	pseudogene
chr7	66980119	66980410	ENST00000463926.3	100	+	66980119	66980410	0,0,0	1	291,	0,	geneID=ENSG00000275878.1;gene_name=RN7SL43P	RN7SL43P	291	MO	pseudogene	pseudogene
chr1	150566561	150566860	ENST00000580341.2	100	-	150566561	150566860	0,0,0	1	299,	0,	geneID=ENSG00000277452.1;gene_name=RN7SL473P	RN7SL473P	299	MO	pseudogene	pseudogene
chr15	50244627	50244931	ENST00000461517.3	100	-	50244627	50244931	0,0,0	1	304,	0,	geneID=ENSG00000241175.3;gene_name=RN7SL494P	RN7SL494P	304	MO	pseudogene	pseudogene
chr7	149125689	149125986	ENST00000488398.3	100	-	149125689	149125986	0,0,0	1	297,	0,	geneID=ENSG00000240877.3;gene_name=RN7SL521P	RN7SL521P	297	MO	pseudogene	pseudogene
chr14	102582887	102583177	ENST00000479428.3	100	-	102582887	102583177	0,0,0	1	290,	0,	geneID=ENSG00000239224.3;gene_name=RN7SL546P	RN7SL546P	290	MO	pseudogene	pseudogene
chr20	3094170	3094509	ENST00000584742.2	100	+	3094170	3094509	0,0,0	1	339,	0,	geneID=ENSG00000263905.2;gene_name=RN7SL555P	RN7SL555P	339	MO	pseudogene	pseudogene
chr7	5871752	5872050	ENST00000582856.2	100	-	5871752	5872050	0,0,0	1	298,	0,	geneID=ENSG00000277265.1;gene_name=RN7SL556P	RN7SL556P	298	MO	pseudogene	pseudogene
chr6	122745279	122745529	ENST00000496309.3	100	+	122745279	122745529	0,0,0	1	250,	0,	geneID=ENSG00000240606.3;gene_name=RN7SL564P	RN7SL564P	250	MO	pseudogene	pseudogene
chr6	110439995	110440303	ENST00000485298.3	100	-	110439995	110440303	0,0,0	1	308,	0,	geneID=ENSG00000241162.3;gene_name=RN7SL617P	RN7SL617P	308	MO	pseudogene	pseudogene
chr12	93831075	93831372	ENST00000483714.3	100	+	93831075	93831372	0,0,0	1	297,	0,	geneID=ENSG00000264978.2;gene_name=RN7SL630P	RN7SL630P	297	MO	pseudogene	pseudogene
chrX	74242607	74242908	ENST00000478418.3	100	-	74242607	74242908	0,0,0	1	301,	0,	geneID=ENSG00000265727.2;gene_name=RN7SL648P	RN7SL648P	301	IO	pseudogene	pseudogene
chrX	16539136	16539439	ENST00000463595.3	100	-	16539136	16539439	0,0,0	1	303,	0,	geneID=ENSG00000239333.3;gene_name=RN7SL658P	RN7SL658P	303	MO	pseudogene	pseudogene
chr3	48094800	48095105	ENST00000584239.2	100	-	48094800	48095105	0,0,0	1	305,	0,	geneID=ENSG00000265078.2;gene_name=RN7SL664P	RN7SL664P	305	MO	pseudogene	pseudogene
chr9	130400265	130400565	ENST00000578793.2	100	+	130400265	130400565	0,0,0	1	300,	0,	geneID=ENSG00000264169.2;gene_name=RN7SL665P	RN7SL665P	300	MO	pseudogene	pseudogene
chr20	50557681	50557998	ENST00000474091.3	100	-	50557681	50557998	0,0,0	1	317,	0,	geneID=ENSG00000239742.3;gene_name=RN7SL672P	RN7SL672P	317	MO	pseudogene	pseudogene
chr2	11584772	11585047	ENST00000463397.3	100	+	11584772	11585047	0,0,0	1	275,	0,	geneID=ENSG00000239899.3;gene_name=RN7SL674P	RN7SL674P	275	MO	pseudogene	pseudogene
chr1	26593242	26593546	ENST00000497096.3	100	-	26593242	26593546	0,0,0	1	304,	0,	geneID=ENSG00000243905.3;gene_name=RN7SL679P	RN7SL679P	304	MO	pseudogene	pseudogene
chr3	128785146	128785448	ENST00000480095.3	100	+	128785146	128785448	0,0,0	1	302,	0,	geneID=ENSG00000244232.3;gene_name=RN7SL698P	RN7SL698P	302	MO	pseudogene	pseudogene
chrX	39786523	39786823	ENST00000581157.2	100	-	39786523	39786823	0,0,0	1	300,	0,	geneID=ENSG00000264618.2;gene_name=RN7SL732P	RN7SL732P	300	MO	pseudogene	pseudogene
chr15	90293938	90294207	ENST00000613111.1	100	+	90293938	90294207	0,0,0	1	269,	0,	geneID=ENSG00000275803.1;gene_name=RN7SL736P	RN7SL736P	269	MO	pseudogene	pseudogene
chr3	129591348	129591635	ENST00000463779.3	100	+	129591348	129591635	0,0,0	1	287,	0,	geneID=ENSG00000239437.3;gene_name=RN7SL752P	RN7SL752P	287	MO	pseudogene	pseudogene
chr2	202333438	202333728	ENST00000581238.1	100	+	202333438	202333728	0,0,0	1	290,	0,	geneID=ENSG00000264275.1;gene_name=RN7SL753P	RN7SL753P	290	MO	pseudogene	pseudogene
chr3	113632703	113632998	ENST00000493013.3	100	+	113632703	113632998	0,0,0	1	295,	0,	geneID=ENSG00000241529.3;gene_name=RN7SL767P	RN7SL767P	295	MO	pseudogene	pseudogene
chr7	92971001	92971299	ENST00000467823.3	100	-	92971001	92971299	0,0,0	1	298,	0,	geneID=ENSG00000266794.2;gene_name=RN7SL7P	RN7SL7P	298	MO	pseudogene	pseudogene
chr11	440398	440693	ENST00000481676.3	100	-	440398	440693	0,0,0	1	295,	0,	geneID=ENSG00000243562.3;gene_name=RN7SL838P	RN7SL838P	295	MO	pseudogene	pseudogene
chr7	104911927	104912193	ENST00000461771.3	100	+	104911927	104912193	0,0,0	1	266,	0,	geneID=ENSG00000243352.3;gene_name=RN7SL8P	RN7SL8P	266	MO	pseudogene	pseudogene
chr8	124462484	124474564	ENST00000499418.2	100	-	124462484	124474564	0,0,0	2	5174,480,	0,11600,	geneID=ENSG00000245149.4;gene_name=RNF139-AS1	RNF139-AS1	5654	IO	unknown	unknown
chr1	16514121	16514285	ENST00000383925.1	100	-	16514121	16514285	0,0,0	1	164,	0,	geneID=ENSG00000206652.1;gene_name=RNU1-1	RNU1-1	164	IO	RNA, small nuclear	non-coding RNA
chr8	127999130	127999294	ENST00000384382.1	100	+	127999130	127999294	0,0,0	1	164,	0,	geneID=ENSG00000207110.1;gene_name=RNU1-106P	RNU1-106P	164	IO	unknown	unknown
chr12	88581638	88581796	ENST00000517041.1	100	+	88581638	88581796	0,0,0	1	158,	0,	geneID=ENSG00000252850.1;gene_name=RNU1-117P	RNU1-117P	158	MO	pseudogene	pseudogene
chr6	13214055	13214219	ENST00000383975.1	100	+	13214055	13214219	0,0,0	1	164,	0,	geneID=ENSG00000206702.1;gene_name=RNU1-11P	RNU1-11P	164	IM	pseudogene	pseudogene
chr8	43073473	43073618	ENST00000363861.1	100	+	43073473	43073618	0,0,0	1	145,	0,	geneID=ENSG00000200731.1;gene_name=RNU1-124P	RNU1-124P	145	MO	pseudogene	pseudogene
chr20	63908954	63909119	ENST00000362935.1	100	+	63908954	63909119	0,0,0	1	165,	0,	geneID=ENSG00000199805.1;gene_name=RNU1-134P	RNU1-134P	165	MO	pseudogene	pseudogene
chr6	53219260	53219424	ENST00000384181.1	100	+	53219260	53219424	0,0,0	1	164,	0,	geneID=ENSG00000206908.1;gene_name=RNU1-136P	RNU1-136P	164	IM	pseudogene	pseudogene
chr12	19724434	19724599	ENST00000364015.1	100	+	19724434	19724599	0,0,0	1	165,	0,	geneID=ENSG00000200885.1;gene_name=RNU1-146P	RNU1-146P	165	IM	pseudogene	pseudogene
chr8	24076996	24077158	ENST00000384472.1	100	-	24076996	24077158	0,0,0	1	162,	0,	geneID=ENSG00000207201.1;gene_name=RNU1-148P	RNU1-148P	162	IM	pseudogene	pseudogene
chr7	53366057	53366209	ENST00000362759.1	100	+	53366057	53366209	0,0,0	1	152,	0,	geneID=ENSG00000199629.1;gene_name=RNU1-14P	RNU1-14P	152	IM	pseudogene	pseudogene
chr5	40269557	40269719	ENST00000362491.1	100	+	40269557	40269719	0,0,0	1	162,	0,	geneID=ENSG00000199361.1;gene_name=RNU1-150P	RNU1-150P	162	MO	pseudogene	pseudogene
chr5	180729585	180729737	ENST00000363022.2	100	+	180729585	180729737	0,0,0	1	152,	0,	geneID=ENSG00000199892.2;gene_name=RNU1-17P	RNU1-17P	152	MO	pseudogene	pseudogene
chr6	122211647	122211811	ENST00000363062.1	100	+	122211647	122211811	0,0,0	1	164,	0,	geneID=ENSG00000199932.1;gene_name=RNU1-18P	RNU1-18P	164	IM	pseudogene	pseudogene
chr10	86889568	86889733	ENST00000363306.1	100	+	86889568	86889733	0,0,0	1	165,	0,	geneID=ENSG00000200176.1;gene_name=RNU1-19P	RNU1-19P	165	IM	pseudogene	pseudogene
chr1	16895979	16896143	ENST00000384278.1	100	+	16895979	16896143	0,0,0	1	164,	0,	geneID=ENSG00000207005.1;gene_name=RNU1-2	RNU1-2	164	IO	RNA, small nuclear	non-coding RNA
chr14	34546713	34546877	ENST00000383869.1	100	+	34546713	34546877	0,0,0	1	164,	0,	geneID=ENSG00000206596.1;gene_name=RNU1-27P	RNU1-27P	164	IO	pseudogene	pseudogene
chr14	34556225	34556389	ENST00000383861.1	100	-	34556225	34556389	0,0,0	1	164,	0,	geneID=ENSG00000206588.1;gene_name=RNU1-28P	RNU1-28P	164	IO	pseudogene	pseudogene
chr1	16666784	16666948	ENST00000384782.1	100	-	16666784	16666948	0,0,0	1	164,	0,	geneID=ENSG00000207513.1;gene_name=RNU1-3	RNU1-3	164	IO	RNA, small nuclear	non-coding RNA
chr2	60384604	60384763	ENST00000363937.1	100	+	60384604	60384763	0,0,0	1	159,	0,	geneID=ENSG00000200807.1;gene_name=RNU1-32P	RNU1-32P	159	IM	pseudogene	pseudogene
chr8	135742342	135742495	ENST00000362782.2	100	-	135742342	135742495	0,0,0	1	153,	0,	geneID=ENSG00000199652.2;gene_name=RNU1-35P	RNU1-35P	153	IM	pseudogene	pseudogene
chr5	178884714	178884879	ENST00000383897.1	100	+	178884714	178884879	0,0,0	1	165,	0,	geneID=ENSG00000206624.1;gene_name=RNU1-39P	RNU1-39P	165	IM	pseudogene	pseudogene
chr1	16740515	16740679	ENST00000384659.1	100	+	16740515	16740679	0,0,0	1	164,	0,	geneID=ENSG00000207389.1;gene_name=RNU1-4	RNU1-4	164	IO	RNA, small nuclear	non-coding RNA
chr17	48949360	48949520	ENST00000364033.1	100	-	48949360	48949520	0,0,0	1	160,	0,	geneID=ENSG00000200903.1;gene_name=RNU1-42P	RNU1-42P	160	MO	pseudogene	pseudogene
chr20	5890054	5890212	ENST00000365510.1	100	+	5890054	5890212	0,0,0	1	158,	0,	geneID=ENSG00000202380.1;gene_name=RNU1-55P	RNU1-55P	158	MO	pseudogene	pseudogene
chrX	113949916	113950082	ENST00000384491.1	100	+	113949916	113950082	0,0,0	1	166,	0,	geneID=ENSG00000207220.1;gene_name=RNU1-57P	RNU1-57P	166	MO	pseudogene	pseudogene
chr4	67429590	67429754	ENST00000383902.1	100	-	67429590	67429754	0,0,0	1	164,	0,	geneID=ENSG00000206629.1;gene_name=RNU1-63P	RNU1-63P	164	IM	pseudogene	pseudogene
chrX	119423741	119423905	ENST00000384446.1	100	+	119423741	119423905	0,0,0	1	164,	0,	geneID=ENSG00000207175.1;gene_name=RNU1-67P	RNU1-67P	164	IM	pseudogene	pseudogene
chr1	119331396	119331525	ENST00000347264.2	100	-	119331396	119331525	0,0,0	1	129,	0,	geneID=ENSG00000194297.2;gene_name=RNU1-75P	RNU1-75P	129	MO	pseudogene	pseudogene
chr15	82174223	82174385	ENST00000390868.1	100	-	82174223	82174385	0,0,0	1	162,	0,	geneID=ENSG00000212170.1;gene_name=RNU1-77P	RNU1-77P	162	IM	pseudogene	pseudogene
chr1	8206433	8206597	ENST00000364105.1	100	-	8206433	8206597	0,0,0	1	164,	0,	geneID=ENSG00000200975.1;gene_name=RNU1-7P	RNU1-7P	164	IO	pseudogene	pseudogene
chr12	62850737	62850901	ENST00000363426.1	100	-	62850737	62850901	0,0,0	1	164,	0,	geneID=ENSG00000200296.1;gene_name=RNU1-83P	RNU1-83P	164	IM	pseudogene	pseudogene
chr6	37915572	37915742	ENST00000363727.1	100	+	37915572	37915742	0,0,0	1	170,	0,	geneID=ENSG00000200597.1;gene_name=RNU1-87P	RNU1-87P	170	IM	unknown	unknown
chr6	36639544	36639672	ENST00000459274.1	100	-	36639544	36639672	0,0,0	1	128,	0,	geneID=ENSG00000238554.1;gene_name=RNU1-88P	RNU1-88P	128	IM	pseudogene	pseudogene
chr4	135995928	135996092	ENST00000384592.1	100	-	135995928	135996092	0,0,0	1	164,	0,	geneID=ENSG00000207322.1;gene_name=RNU1-89P	RNU1-89P	164	IM	pseudogene	pseudogene
chr20	31901253	31901426	ENST00000362627.1	100	+	31901253	31901426	0,0,0	1	173,	0,	geneID=ENSG00000199497.1;gene_name=RNU1-94P	RNU1-94P	173	IM	pseudogene	pseudogene
chr22	42615243	42615393	ENST00000362512.1	100	+	42615243	42615393	0,0,0	1	150,	0,	geneID=ENSG00000276027.1;gene_name=RNU12	RNU12	150	IM	RNA, small nuclear	non-coding RNA
chrX	47132670	47132826	ENST00000364789.1	100	+	47132670	47132826	0,0,0	1	156,	0,	geneID=ENSG00000201659.1;gene_name=RNU12-2P	RNU12-2P	156	MO	pseudogene	pseudogene
chr14	65124351	65124542	ENST00000411053.1	100	-	65124351	65124542	0,0,0	1	191,	0,	geneID=ENSG00000222985.1;gene_name=RNU2-14P	RNU2-14P	191	MO	pseudogene	pseudogene
chr10	101364844	101365035	ENST00000410482.1	100	-	101364844	101365035	0,0,0	1	191,	0,	geneID=ENSG00000222414.1;gene_name=RNU2-59P	RNU2-59P	191	MO	pseudogene	pseudogene
chrX	72376978	72377169	ENST00000410878.1	100	-	72376978	72377169	0,0,0	1	191,	0,	geneID=ENSG00000222810.1;gene_name=RNU2-68P	RNU2-68P	191	MO	pseudogene	pseudogene
chr13	46374400	46374590	ENST00000411404.1	100	-	46374400	46374590	0,0,0	1	190,	0,	geneID=ENSG00000223336.1;gene_name=RNU2-6P	RNU2-6P	190	IO	pseudogene	pseudogene
chr1	236267779	236267958	ENST00000410718.1	100	+	236267779	236267958	0,0,0	1	179,	0,	geneID=ENSG00000222650.1;gene_name=RNU2-70P	RNU2-70P	179	MO	pseudogene	pseudogene
chr12	120293096	120293237	ENST00000363925.1	100	-	120293096	120293237	0,0,0	1	141,	0,	geneID=ENSG00000200795.1;gene_name=RNU4-1	RNU4-1	141	IM	RNA, small nuclear	non-coding RNA
chr17	59537358	59537499	ENST00000364019.1	100	-	59537358	59537499	0,0,0	1	141,	0,	geneID=ENSG00000200889.1;gene_name=RNU4-13P	RNU4-13P	141	MO	pseudogene	pseudogene
chr12	120291762	120291903	ENST00000365668.1	100	-	120291762	120291903	0,0,0	1	141,	0,	geneID=ENSG00000202538.1;gene_name=RNU4-2	RNU4-2	141	IM	RNA, small nuclear	non-coding RNA
chr11	122927033	122927173	ENST00000362839.1	100	+	122927033	122927173	0,0,0	1	140,	0,	geneID=ENSG00000199709.1;gene_name=RNU4-23P	RNU4-23P	140	MO	pseudogene	pseudogene
chr16	68329386	68329529	ENST00000410245.1	100	-	68329386	68329529	0,0,0	1	143,	0,	geneID=ENSG00000222177.1;gene_name=RNU4-30P	RNU4-30P	143	MO	pseudogene	pseudogene
chr16	19498609	19498747	ENST00000410818.1	100	+	19498609	19498747	0,0,0	1	138,	0,	geneID=ENSG00000222750.1;gene_name=RNU4-46P	RNU4-46P	138	MO	pseudogene	pseudogene
chr3	172796428	172796558	ENST00000364588.1	100	-	172796428	172796558	0,0,0	1	130,	0,	geneID=ENSG00000201458.1;gene_name=RNU4-4P	RNU4-4P	130	IM	pseudogene	pseudogene
chr9	36267782	36267922	ENST00000410828.1	100	+	36267782	36267922	0,0,0	1	140,	0,	geneID=ENSG00000222760.1;gene_name=RNU4-53P	RNU4-53P	140	MO	pseudogene	pseudogene
chrX	16875145	16875267	ENST00000410804.1	100	-	16875145	16875267	0,0,0	1	122,	0,	geneID=ENSG00000222736.1;gene_name=RNU4-6P	RNU4-6P	122	MO	pseudogene	pseudogene
chr6	150326622	150326763	ENST00000364758.1	100	-	150326622	150326763	0,0,0	1	141,	0,	geneID=ENSG00000201628.1;gene_name=RNU4-7P	RNU4-7P	141	MO	pseudogene	pseudogene
chr9	124887409	124887549	ENST00000362443.1	100	-	124887409	124887549	0,0,0	1	140,	0,	geneID=ENSG00000199313.1;gene_name=RNU4-82P	RNU4-82P	140	IM	pseudogene	pseudogene
chr2	97664590	97664731	ENST00000364936.1	100	-	97664590	97664731	0,0,0	1	141,	0,	geneID=ENSG00000201806.1;gene_name=RNU4-8P	RNU4-8P	141	MO	pseudogene	pseudogene
chr3	175609478	175609613	ENST00000364778.1	100	+	175609478	175609613	0,0,0	1	135,	0,	geneID=ENSG00000201648.1;gene_name=RNU4-91P	RNU4-91P	135	MO	pseudogene	pseudogene
chr15	65296050	65296166	ENST00000362698.1	100	+	65296050	65296166	0,0,0	1	116,	0,	geneID=ENSG00000199568.1;gene_name=RNU5A-1	RNU5A-1	116	IM	RNA, small nuclear	non-coding RNA
chr4	81334302	81334418	ENST00000384337.1	100	+	81334302	81334418	0,0,0	1	116,	0,	geneID=ENSG00000207065.1;gene_name=RNU5A-2P	RNU5A-2P	116	IM	pseudogene	pseudogene
chr8	30643688	30643802	ENST00000522581.1	100	+	30643688	30643802	0,0,0	1	114,	0,	geneID=ENSG00000254172.1;gene_name=RNU5A-3P	RNU5A-3P	114	IM	pseudogene	pseudogene
chr18	24124169	24124285	ENST00000384136.1	100	-	24124169	24124285	0,0,0	1	116,	0,	geneID=ENSG00000206863.1;gene_name=RNU5A-6P	RNU5A-6P	116	IM	pseudogene	pseudogene
chr1	210374153	210374267	ENST00000364102.1	100	-	210374153	210374267	0,0,0	1	114,	0,	geneID=ENSG00000200972.1;gene_name=RNU5A-8P	RNU5A-8P	114	IM	pseudogene	pseudogene
chr15	65304676	65304792	ENST00000363286.1	100	+	65304676	65304792	0,0,0	1	116,	0,	geneID=ENSG00000200156.1;gene_name=RNU5B-1	RNU5B-1	116	IM	RNA, small nuclear	non-coding RNA
chr10	109184933	109185001	ENST00000516765.2	100	-	109184933	109185001	0,0,0	1	68,	0,	geneID=ENSG00000252574.2;gene_name=RNU5B-6P	RNU5B-6P	68	MO	pseudogene	pseudogene
chr1	44731054	44731170	ENST00000363299.1	100	-	44731054	44731170	0,0,0	1	116,	0,	geneID=ENSG00000200169.1;gene_name=RNU5D-1	RNU5D-1	116	IM	RNA, small nuclear	non-coding RNA
chr9	132421640	132421690	ENST00000516712.1	100	+	132421640	132421690	0,0,0	1	50,	0,	geneID=ENSG00000252521.1;gene_name=RNU5D-2P	RNU5D-2P	50	IM	pseudogene	pseudogene
chr1	11908151	11908271	ENST00000362477.1	100	+	11908151	11908271	0,0,0	1	120,	0,	geneID=ENSG00000199347.1;gene_name=RNU5E-1	RNU5E-1	120	IM	RNA, small nuclear	non-coding RNA
chr1	11909807	11909927	ENST00000364931.1	100	-	11909807	11909927	0,0,0	1	120,	0,	geneID=ENSG00000201801.1;gene_name=RNU5E-4P	RNU5E-4P	120	MO	pseudogene	pseudogene
chr1	44819882	44819997	ENST00000365574.1	100	-	44819882	44819997	0,0,0	1	115,	0,	geneID=ENSG00000202444.1;gene_name=RNU5E-6P	RNU5E-6P	115	IM	pseudogene	pseudogene
chr1	44721785	44721902	ENST00000362507.1	100	-	44721785	44721902	0,0,0	1	117,	0,	geneID=ENSG00000199377.1;gene_name=RNU5F-1	RNU5F-1	117	MO	RNA, small nuclear	non-coding RNA
chr7	92701707	92701814	ENST00000384036.1	100	-	92701707	92701814	0,0,0	1	107,	0,	geneID=ENSG00000206763.1;gene_name=RNU6-10P	RNU6-10P	107	MO	pseudogene	pseudogene
chr7	123790604	123790711	ENST00000364234.1	100	-	123790604	123790711	0,0,0	1	107,	0,	geneID=ENSG00000201104.1;gene_name=RNU6-11P	RNU6-11P	107	MO	pseudogene	pseudogene
chr9	15776180	15776286	ENST00000384630.1	100	-	15776180	15776286	0,0,0	1	106,	0,	geneID=ENSG00000207360.1;gene_name=RNU6-14P	RNU6-14P	106	MO	pseudogene	pseudogene
chr10	21321960	21322067	ENST00000384534.1	100	+	21321960	21322067	0,0,0	1	107,	0,	geneID=ENSG00000207264.1;gene_name=RNU6-15P	RNU6-15P	107	MO	pseudogene	pseudogene
chr11	88612804	88612911	ENST00000384385.1	100	-	88612804	88612911	0,0,0	1	107,	0,	geneID=ENSG00000207113.1;gene_name=RNU6-16P	RNU6-16P	107	MO	pseudogene	pseudogene
chr15	30254401	30254508	ENST00000384245.1	100	-	30254401	30254508	0,0,0	1	107,	0,	geneID=ENSG00000206972.1;gene_name=RNU6-17P	RNU6-17P	107	MO	pseudogene	pseudogene
chr15	32284151	32284258	ENST00000384527.1	100	+	32284151	32284258	0,0,0	1	107,	0,	geneID=ENSG00000207257.1;gene_name=RNU6-18P	RNU6-18P	107	MO	pseudogene	pseudogene
chr3	195214786	195214893	ENST00000383873.1	100	+	195214786	195214893	0,0,0	1	107,	0,	geneID=ENSG00000206600.1;gene_name=RNU6-25P	RNU6-25P	107	MO	pseudogene	pseudogene
chrX	48776964	48777071	ENST00000384637.1	100	-	48776964	48777071	0,0,0	1	107,	0,	geneID=ENSG00000207367.1;gene_name=RNU6-29P	RNU6-29P	107	MO	pseudogene	pseudogene
chr12	97721715	97721822	ENST00000384172.1	100	+	97721715	97721822	0,0,0	1	107,	0,	geneID=ENSG00000206899.1;gene_name=RNU6-36P	RNU6-36P	107	MO	pseudogene	pseudogene
chr1	10298965	10299072	ENST00000362692.1	100	+	10298965	10299072	0,0,0	1	107,	0,	geneID=ENSG00000199562.1;gene_name=RNU6-37P	RNU6-37P	107	MO	pseudogene	pseudogene
chr18	68858933	68859040	ENST00000384344.1	100	+	68858933	68859040	0,0,0	1	107,	0,	geneID=ENSG00000207072.1;gene_name=RNU6-39P	RNU6-39P	107	MO	pseudogene	pseudogene
chr3	196784979	196785086	ENST00000384165.1	100	-	196784979	196785086	0,0,0	1	107,	0,	geneID=ENSG00000206892.1;gene_name=RNU6-42P	RNU6-42P	107	MO	pseudogene	pseudogene
chr1	27325218	27325325	ENST00000384161.1	100	+	27325218	27325325	0,0,0	1	107,	0,	geneID=ENSG00000206888.1;gene_name=RNU6-48P	RNU6-48P	107	MO	pseudogene	pseudogene
chr14	32202044	32202151	ENST00000364784.1	100	+	32202044	32202151	0,0,0	1	107,	0,	geneID=ENSG00000201654.1;gene_name=RNU6-7	RNU6-7	107	MO	RNA, small nuclear	non-coding RNA
chr14	32203162	32203269	ENST00000365467.1	100	-	32203162	32203269	0,0,0	1	107,	0,	geneID=ENSG00000202337.1;gene_name=RNU6-8	RNU6-8	107	MO	RNA, small nuclear	non-coding RNA
chr12	6943815	6943878	ENST00000458811.1	100	+	6943815	6943878	0,0,0	1	63,	0,	geneID=ENSG00000238923.1;gene_name=RNU7-1	RNU7-1	63	IO	RNA, small nuclear	non-coding RNA
chr3	17664962	17665025	ENST00000607194.1	100	+	17664962	17665025	0,0,0	1	63,	0,	geneID=ENSG00000271841.1;gene_name=RNU7-10P	RNU7-10P	63	IO	pseudogene	pseudogene
chr1	148362369	148362533	ENST00000384610.1	100	-	148362369	148362533	0,0,0	1	164,	0,	geneID=ENSG00000207340.1;gene_name=RNVU1-1	RNVU1-1	164	IM	RNA, small nuclear	non-coding RNA
chr1	145281115	145281279	ENST00000384770.1	100	+	145281115	145281279	0,0,0	1	164,	0,	geneID=ENSG00000207501.1;gene_name=RNVU1-14	RNVU1-14	164	MO	RNA, small nuclear	non-coding RNA
chr1	144412575	144412740	ENST00000384476.1	100	+	144412575	144412740	0,0,0	1	165,	0,	geneID=ENSG00000207205.1;gene_name=RNVU1-15	RNVU1-15	165	MO	RNA, small nuclear	non-coding RNA
chr1	143699455	143699619	ENST00000384619.1	100	-	143699455	143699619	0,0,0	1	164,	0,	geneID=ENSG00000207349.1;gene_name=RNVU1-17	RNVU1-17	164	IM	RNA, small nuclear	non-coding RNA
chr1	143729406	143729570	ENST00000384010.1	100	-	143729406	143729570	0,0,0	1	164,	0,	geneID=ENSG00000206737.1;gene_name=RNVU1-18	RNVU1-18	164	IO	RNA, small nuclear	non-coding RNA
chr1	120850818	120850985	ENST00000613023.1	100	-	120850818	120850985	0,0,0	1	167,	0,	geneID=ENSG00000275538.1;gene_name=RNVU1-19	RNVU1-19	167	IM	RNA, small nuclear	non-coding RNA
chr1	148388489	148388651	ENST00000384499.1	100	-	148388489	148388651	0,0,0	1	162,	0,	geneID=ENSG00000238825.1;gene_name=RNVU1-2	RNVU1-2	162	IM	RNA, small nuclear	non-coding RNA
chr1	144560665	144560829	ENST00000610976.1	100	-	144560665	144560829	0,0,0	1	164,	0,	geneID=ENSG00000277918.1;gene_name=RNVU1-28	RNVU1-28	164	IO	RNA, small nuclear	non-coding RNA
chr1	146376806	146376970	ENST00000615842.1	100	+	146376806	146376970	0,0,0	1	164,	0,	geneID=ENSG00000273768.1;gene_name=RNVU1-29	RNVU1-29	164	IO	RNA, small nuclear	non-coding RNA
chr1	144551778	144551943	ENST00000617626.1	100	-	144551778	144551943	0,0,0	1	165,	0,	geneID=ENSG00000278099.1;gene_name=RNVU1-2A	RNVU1-2A	165	IM	RNA, small nuclear	non-coding RNA
chr1	145465616	145465780	ENST00000605806.1	100	-	145465616	145465780	0,0,0	1	164,	0,	geneID=ENSG00000270722.1;gene_name=RNVU1-31	RNVU1-31	164	IM	RNA, small nuclear	non-coding RNA
chr1	148038752	148038916	ENST00000383858.1	100	-	148038752	148038916	0,0,0	1	164,	0,	geneID=ENSG00000206585.1;gene_name=RNVU1-7	RNVU1-7	164	IO	RNA, small nuclear	non-coding RNA
chr12	12875498	12876107	ENST00000459725.1	100	+	12875498	12876107	0,0,0	1	609,	0,	geneID=ENSG00000234498.3;gene_name=RPL13AP20	RPL13AP20	609	MO	pseudogene	pseudogene
chr13	54440703	54441315	ENST00000484130.1	100	-	54440703	54441315	0,0,0	1	612,	0,	geneID=ENSG00000136149.6;gene_name=RPL13AP25	RPL13AP25	612	MO	pseudogene	pseudogene
chr14	55766176	55766790	ENST00000487479.1	100	+	55766176	55766790	0,0,0	1	614,	0,	geneID=ENSG00000177350.6;gene_name=RPL13AP3	RPL13AP3	614	MO	pseudogene	pseudogene
chr10	96750287	96750899	ENST00000439189.1	100	+	96750287	96750899	0,0,0	1	612,	0,	geneID=ENSG00000236552.2;gene_name=RPL13AP5	RPL13AP5	612	MO	pseudogene	pseudogene
chr10	110936621	110937233	ENST00000430133.1	100	-	110936621	110937233	0,0,0	1	612,	0,	geneID=ENSG00000234118.1;gene_name=RPL13AP6	RPL13AP6	612	MO	pseudogene	pseudogene
chr20	46099517	46100176	ENST00000440687.1	100	+	46099517	46100176	0,0,0	1	659,	0,	geneID=ENSG00000213820.3;gene_name=RPL13P2	RPL13P2	659	MO	pseudogene	pseudogene
chr3	23916544	23920977	ENST00000307839.9	100	+	23917859	23919501	0,0,0	4	629,182,137,1782,	0,1305,1895,2651,	CDS=23917859:23919501;CDSphase=0;geneID=ENSG00000174748.21;gene_name=RPL15	RPL15	2730	MO	gene with protein product	protein-coding gene
chr17	28719984	28724359	ENST00000422514.7	100	+	28720005	28723881	0,0,0	5	46,184,177,70,493,	0,722,2738,3586,3882,	CDS=28720005:28723881;CDSphase=0;geneID=ENSG00000198242.14;gene_name=RPL23A	RPL23A	970	MO	gene with protein product	protein-coding gene
chr19	15611656	15612122	ENST00000471227.3	100	+	15611656	15612122	0,0,0	1	466,	0,	geneID=ENSG00000225067.4;gene_name=RPL23AP2	RPL23AP2	466	MO	pseudogene	pseudogene
chr3	161429126	161429597	ENST00000471152.1	100	-	161429126	161429597	0,0,0	1	471,	0,	geneID=ENSG00000234851.4;gene_name=RPL23AP42	RPL23AP42	471	MO	pseudogene	pseudogene
chr3	32785645	32786116	ENST00000446445.1	100	+	32785645	32786116	0,0,0	1	471,	0,	geneID=ENSG00000227337.1;gene_name=RPL23AP43	RPL23AP43	471	MO	pseudogene	pseudogene
chr11	9606141	9606609	ENST00000475608.1	100	+	9606141	9606609	0,0,0	1	468,	0,	geneID=ENSG00000243964.1;gene_name=RPL23AP65	RPL23AP65	468	MO	pseudogene	pseudogene
chr17	61069870	61070341	ENST00000437246.1	100	+	61069870	61070341	0,0,0	1	471,	0,	geneID=ENSG00000227694.1;gene_name=RPL23AP74	RPL23AP74	471	MO	pseudogene	pseudogene
chr3	129382921	129397136	ENST00000507287.5	100	-	129382921	129397136	0,0,0	3	1297,161,97,	0,10713,14118,	geneID=ENSG00000251474.6;gene_name=RPL32P3	RPL32P3	1555	IO	pseudogene	pseudogene
chr1	236981338	236981708	ENST00000450819.1	100	+	236981338	236981708	0,0,0	1	370,	0,	geneID=ENSG00000237991.3;gene_name=RPL35P1	RPL35P1	370	MO	pseudogene	pseudogene
chr6	105302452	105302823	ENST00000403133.1	100	-	105302452	105302823	0,0,0	1	371,	0,	geneID=ENSG00000219902.1;gene_name=RPL35P3	RPL35P3	371	MO	pseudogene	pseudogene
chr7	66606737	66607107	ENST00000433398.1	100	-	66606737	66607107	0,0,0	1	370,	0,	geneID=ENSG00000225573.4;gene_name=RPL35P5	RPL35P5	370	MO	pseudogene	pseudogene
chr20	44466563	44466842	ENST00000412502.1	100	-	44466563	44466842	0,0,0	1	279,	0,	geneID=ENSG00000226243.1;gene_name=RPL37AP1	RPL37AP1	279	MO	pseudogene	pseudogene
chr6	31280316	31281519	ENST00000413027.1	100	+	31280316	31281519	0,0,0	1	1203,	0,	geneID=ENSG00000227939.1;gene_name=RPL3P2	RPL3P2	1203	MO	pseudogene	pseudogene
chr6	108004356	108005568	ENST00000417878.1	100	-	108004356	108005568	0,0,0	1	1212,	0,	geneID=ENSG00000225093.1;gene_name=RPL3P7	RPL3P7	1212	MO	pseudogene	pseudogene
chr8	79571152	79572335	ENST00000463217.2	100	-	79571152	79572335	0,0,0	1	1183,	0,	geneID=ENSG00000240540.2;gene_name=RPL3P9	RPL3P9	1183	MO	pseudogene	pseudogene
chr1	171683127	171684438	ENST00000428881.1	100	-	171683127	171684438	0,0,0	1	1311,	0,	geneID=ENSG00000230364.1;gene_name=RPL4P3	RPL4P3	1311	MO	pseudogene	pseudogene
chr3	185417494	185418778	ENST00000422486.1	100	-	185417494	185418778	0,0,0	1	1284,	0,	geneID=ENSG00000229638.1;gene_name=RPL4P4	RPL4P4	1284	MO	pseudogene	pseudogene
chr9	7477044	7478320	ENST00000413888.1	100	-	7477044	7478320	0,0,0	1	1276,	0,	geneID=ENSG00000230207.1;gene_name=RPL4P5	RPL4P5	1276	MO	pseudogene	pseudogene
chr4	112788082	112788878	ENST00000482859.1	100	-	112788082	112788878	0,0,0	1	796,	0,	geneID=ENSG00000241741.1;gene_name=RPL7AP30	RPL7AP30	796	MO	pseudogene	pseudogene
chr19	49496364	49499689	ENST00000600027.5	100	+	49496364	49499689	0,0,0	4	107,132,527,178,	0,829,1155,3147,	geneID=ENSG00000142534.7;gene_name=RPS11	RPS11	944	MO	gene with protein product	protein-coding gene
chr12	132825700	132826184	ENST00000488441.2	100	+	132825700	132826184	0,0,0	1	484,	0,	geneID=ENSG00000232888.4;gene_name=RPS11P5	RPS11P5	484	MO	pseudogene	pseudogene
chr19	1438357	1440494	ENST00000233609.8	100	+	1438884	1440462	0,0,0	4	71,82,235,146,	0,453,1661,1991,	CDS=1438884:1440462;CDSphase=0;geneID=ENSG00000115268.9;gene_name=RPS15	RPS15	534	MO	gene with protein product	protein-coding gene
chr3	54626214	54626646	ENST00000449885.1	100	+	54626214	54626646	0,0,0	1	432,	0,	geneID=ENSG00000229806.1;gene_name=RPS15P5	RPS15P5	432	MO	pseudogene	pseudogene
chr22	39529092	39532748	ENST00000334678.8	100	-	39529491	39532738	0,0,0	4	531,98,129,62,	0,727,3302,3594,	CDS=39529491:39532738;CDSphase=0;geneID=ENSG00000187051.9;gene_name=RPS19BP1	RPS19BP1	820	MO	gene with protein product	protein-coding gene
chr11	119015711	119018330	ENST00000532567.5	100	-	119017936	119018284	0,0,0	5	47,99,184,129,49,	0,129,1650,2213,2570,	CDS=119017936:119018284;CDSphase=0;geneID=ENSG00000118181.11;gene_name=RPS25	RPS25	508	MO	gene with protein product	protein-coding gene
chr1	26529760	26546983	ENST00000525525.5	100	+	26529920	26530852	0,0,0	4	223,158,45,117,	0,984,7164,17106,	CDS=26529920:26530852;CDSphase=0;geneID=ENSG00000117676.14;gene_name=RPS6KA1	RPS6KA1	543	MO	gene with protein product	protein-coding gene
chr11	64359147	64372215	ENST00000528057.5	100	+	64359235	64371480	0,0,0	17	143,72,219,116,108,81,104,151,165,129,113,94,174,195,160,164,933,	0,230,1015,1329,1986,2321,2494,2704,6153,8984,9341,9556,10298,10551,11077,11415,12135,	CDS=64359235:64371480;CDSphase=0;geneID=ENSG00000162302.13;gene_name=RPS6KA4	RPS6KA4	3121	MO	gene with protein product	protein-coding gene
chr2	10120697	10131418	ENST00000641198.1	100	+	10122798	10129386	0,0,0	11	185,143,75,144,117,134,95,134,105,114,2185,	0,2057,2285,2689,3038,4019,6177,6389,8150,8343,8536,	CDS=10122798:10129386;CDSphase=0;geneID=ENSG00000171848.15;gene_name=RRM2	RRM2	3431	IO	gene with protein product	protein-coding gene
chr1	25242248	25244105	ENST00000569495.5	100	-	25242248	25244105	0,0,0	3	178,167,556,	0,290,1301,	geneID=ENSG00000117616.18;gene_name=RSRP1	RSRP1	901	IO	gene with protein product	protein-coding gene
chr3	197668866	197736904	ENST00000296343.10	100	-	197675017	197736719	0,0,0	20	6330,94,154,62,239,65,146,133,61,102,211,116,96,534,157,107,160,84,154,250,	0,6555,8018,8613,12262,12968,13603,14440,15290,24848,25508,26999,28087,31746,32841,34681,35675,36225,49110,67788,	CDS=197675017:197736719;CDSphase=0;geneID=ENSG00000145016.16;gene_name=RUBCN	RUBCN	9255	MO	gene with protein product	protein-coding gene
chr19	14087850	14090751	ENST00000533683.7	100	-	14088416	14090420	0,0,0	5	725,112,97,295,967,	0,820,1029,1217,1934,	CDS=14088416:14090420;CDSphase=0;geneID=ENSG00000141858.12;gene_name=SAMD1	SAMD1	2196	MO	gene with protein product	protein-coding gene
chr19	1107636	1132221	ENST00000438103.6	100	-	1108219	1132197	0,0,0	29	1068,191,77,132,93,95,144,75,109,72,113,136,132,170,192,83,98,177,154,106,118,144,91,134,152,106,81,162,132,	0,1142,1498,1655,1869,2046,3108,3382,3869,4359,4552,4765,5181,5898,6594,8384,9192,9686,11374,11879,12269,14502,14831,15021,15257,15897,16305,19967,24453,	CDS=1108219:1132197;CDSphase=0;geneID=ENSG00000064932.16;gene_name=SBNO2	SBNO2	4537	IO	gene with protein product	protein-coding gene
chr19	49642208	49658642	ENST00000360565.8	100	+	49645026	49658399	0,0,0	11	34,114,58,95,101,116,2838,83,219,129,435,	0,2812,3145,3899,4317,4506,8659,12140,12443,15552,15999,	CDS=49645026:49658399;CDSphase=0;geneID=ENSG00000126461.15;gene_name=SCAF1	SCAF1	4222	MO	gene with protein product	protein-coding gene
chr12	124776855	124863864	ENST00000261693.11	100	-	124782682	124863720	0,0,0	13	1731,129,147,52,74,119,167,116,96,204,142,158,270,	0,5827,9501,10550,18339,23268,30905,33318,35014,37346,38117,40694,86739,	CDS=124782682:124863720;CDSphase=0;geneID=ENSG00000073060.16;gene_name=SCARB1	SCARB1	3405	IO	gene with protein product	protein-coding gene
chr1	27834400	27834566	ENST00000517138.1	100	+	27834400	27834566	0,0,0	1	166,	0,	geneID=ENSG00000252947.1;gene_name=SCARNA1	SCARNA1	166	IO	RNA, small nucleolar	non-coding RNA
chr12	6510221	6510551	ENST00000459255.1	100	+	6510221	6510551	0,0,0	1	330,	0,	geneID=ENSG00000239002.3;gene_name=SCARNA10	SCARNA10	330	IO	RNA, small nucleolar	non-coding RNA
chr12	6967336	6967606	ENST00000459155.1	100	-	6967336	6967606	0,0,0	1	270,	0,	geneID=ENSG00000238795.1;gene_name=SCARNA12	SCARNA12	270	IM	RNA, small nucleolar	non-coding RNA
chr14	95533354	95533629	ENST00000516672.1	100	-	95533354	95533629	0,0,0	1	275,	0,	geneID=ENSG00000252481.1;gene_name=SCARNA13	SCARNA13	275	IO	RNA, small nucleolar	non-coding RNA
chr15	66347206	66347342	ENST00000516903.1	100	-	66347206	66347342	0,0,0	1	136,	0,	geneID=ENSG00000252712.1;gene_name=SCARNA14	SCARNA14	136	IO	RNA, small nucleolar	non-coding RNA
chr15	82755944	82756071	ENST00000516881.1	100	+	82755944	82756071	0,0,0	1	127,	0,	geneID=ENSG00000277864.1;gene_name=SCARNA15	SCARNA15	127	IO	RNA, small nucleolar	non-coding RNA
chr18	49814132	49814276	ENST00000516183.1	100	+	49814132	49814276	0,0,0	1	144,	0,	geneID=ENSG00000251992.1;gene_name=SCARNA17	SCARNA17	144	IM	RNA, small nucleolar	non-coding RNA
chr1	109100192	109100612	ENST00000458748.1	100	+	109100192	109100612	0,0,0	1	420,	0,	geneID=ENSG00000278249.1;gene_name=SCARNA2	SCARNA2	420	IM	RNA, small nucleolar	non-coding RNA
chr17	60231515	60231646	ENST00000516768.1	100	-	60231515	60231646	0,0,0	1	131,	0,	geneID=ENSG00000252577.1;gene_name=SCARNA20	SCARNA20	131	IO	RNA, small nucleolar	non-coding RNA
chr17	7906121	7906260	ENST00000517026.1	100	+	7906121	7906260	0,0,0	1	139,	0,	geneID=ENSG00000252835.1;gene_name=SCARNA21	SCARNA21	139	IO	RNA, small nucleolar	non-coding RNA
chr4	1974635	1974760	ENST00000503991.1	100	+	1974635	1974760	0,0,0	1	125,	0,	geneID=ENSG00000249784.1;gene_name=SCARNA22	SCARNA22	125	IO	RNA, small nucleolar	non-coding RNA
chrX	24744440	24744570	ENST00000516060.1	100	+	24744440	24744570	0,0,0	1	130,	0,	geneID=ENSG00000251869.1;gene_name=SCARNA23	SCARNA23	130	IO	RNA, small nucleolar	non-coding RNA
chr1	175968397	175968540	ENST00000517097.1	100	-	175968397	175968540	0,0,0	1	143,	0,	geneID=ENSG00000252906.1;gene_name=SCARNA3	SCARNA3	143	IO	RNA, small nucleolar	non-coding RNA
chr1	155925957	155926085	ENST00000629045.1	100	-	155925957	155926085	0,0,0	1	128,	0,	geneID=ENSG00000280466.1;gene_name=SCARNA4	SCARNA4	128	IO	RNA, small nucleolar	non-coding RNA
chr2	233275726	233276002	ENST00000516201.1	100	+	233275726	233276002	0,0,0	1	276,	0,	geneID=ENSG00000252010.1;gene_name=SCARNA5	SCARNA5	276	IM	RNA, small nucleolar	non-coding RNA
chr2	233288675	233288940	ENST00000515982.1	100	+	233288675	233288940	0,0,0	1	265,	0,	geneID=ENSG00000251791.1;gene_name=SCARNA6	SCARNA6	265	IO	RNA, small nucleolar	non-coding RNA
chr3	160514906	160515236	ENST00000458797.1	100	-	160514906	160515236	0,0,0	1	330,	0,	geneID=ENSG00000238741.1;gene_name=SCARNA7	SCARNA7	330	IM	RNA, small nucleolar	non-coding RNA
chr9	19063655	19063786	ENST00000515924.1	100	-	19063655	19063786	0,0,0	1	131,	0,	geneID=ENSG00000251733.1;gene_name=SCARNA8	SCARNA8	131	IM	RNA, small nucleolar	non-coding RNA
chr11	93721512	93721865	ENST00000530422.1	100	+	93721512	93721865	0,0,0	1	353,	0,	geneID=ENSG00000254911.3;gene_name=SCARNA9	SCARNA9	353	IM	RNA, small nucleolar	non-coding RNA
chr8	143790919	143815379	ENST00000320476.7	100	-	143791162	143815372	0,0,0	36	389,52,38,143,186,151,160,108,63,75,57,111,189,294,111,258,81,324,78,90,63,417,168,126,131,167,200,119,145,75,64,57,90,79,118,166,	0,469,956,1071,1300,1565,1788,2056,2980,4118,4357,4500,12463,12727,13126,13648,14014,14192,15487,16004,16632,17689,18631,19559,19766,19986,20226,21346,21897,22110,22391,22550,22717,22898,23081,24294,	CDS=143791162:143815372;CDSphase=0;geneID=ENSG00000180900.20;gene_name=SCRIB	SCRIB	5143	MO	gene with protein product	protein-coding gene
chr6	35213955	35253079	ENST00000274938.8	100	+	35214418	35248705	0,0,0	22	548,123,126,135,126,117,117,123,117,126,117,105,117,159,216,162,168,162,198,153,80,4524,	0,13624,14658,17769,18894,19229,23946,25796,26418,27185,27587,27850,28248,28666,29065,29638,30007,30694,31272,31988,32250,34600,	CDS=35214418:35248705;CDSphase=0;geneID=ENSG00000146197.9;gene_name=SCUBE3	SCUBE3	7819	IO	gene with protein product	protein-coding gene
chr9	136440095	136444082	ENST00000467838.2	100	-	136440095	136444082	0,0,0	2	1728,260,	0,3727,	geneID=ENSG00000148396.18;gene_name=SEC16A	SEC16A	1988	IO	gene with protein product	protein-coding gene
chr3	52433034	52445103	ENST00000231721.7	100	-	52435602	52445027	0,0,0	16	3039,140,229,42,92,232,145,70,115,146,117,91,120,63,161,191,	0,4492,4936,5885,6645,6832,7342,7719,7899,8229,8539,8784,9150,9524,9712,11878,	CDS=52435602:52445027;CDSphase=0;geneID=ENSG00000010319.7;gene_name=SEMA3G	SEMA3G	4993	IO	gene with protein product	protein-coding gene
chr4	78180865	78182046	ENST00000510079.2	100	-	78180865	78182046	0,0,0	1	1181,	0,	geneID=ENSG00000249565.2;gene_name=SERBP1P5	SERBP1P5	1181	MO	pseudogene	pseudogene
chr15	43777086	43778116	ENST00000474290.1	100	+	43777086	43778116	0,0,0	2	416,132,	0,898,	geneID=ENSG00000140264.19;gene_name=SERF2	SERF2	548	MO	gene with protein product	protein-coding gene
chr1	28259517	28282491	ENST00000253063.4	100	+	28259847	28280802	0,0,0	10	420,66,198,183,213,151,119,191,145,1776,	0,9665,12156,12766,13063,13840,14522,15307,19579,21198,	CDS=28259847:28280802;CDSphase=0;geneID=ENSG00000130766.5;gene_name=SESN2	SESN2	3462	MO	gene with protein product	protein-coding gene
chr4	2793070	2825196	ENST00000503219.5	100	+	2820617	2825196	0,0,0	6	68,51,140,103,118,71,	0,16708,27543,29864,31542,32055,	CDS=2820617:2825196;CDSphase=0;geneID=ENSG00000087266.17;gene_name=SH3BP2	SH3BP2	551	MO	gene with protein product	protein-coding gene
chr6	31959116	31961386	ENST00000488648.5	100	+	31959116	31961386	0,0,0	8	98,104,110,118,115,75,54,46,	0,180,893,1103,1315,1549,1924,2224,	geneID=ENSG00000204351.12;gene_name=SKIV2L	SKIV2L	720	MO	gene with protein product	protein-coding gene
chr16	67943473	67968637	ENST00000316341.8	100	-	67944839	67968553	0,0,0	24	1458,134,185,108,132,170,196,169,105,120,99,119,175,58,99,165,215,242,131,55,147,132,95,199,	0,1613,1895,2290,2477,2697,2964,3463,3857,4195,4587,6326,6845,7180,7488,7666,8349,8710,11169,14268,14424,18101,19991,24965,	CDS=67944839:67968553;CDSphase=0;geneID=ENSG00000124067.17;gene_name=SLC12A4	SLC12A4	4708	MO	gene with protein product	protein-coding gene
chr11	47407131	47416495	ENST00000533076.5	100	+	47410094	47415122	0,0,0	11	402,309,114,122,108,90,51,129,100,209,171,	0,2955,4794,5214,6268,6465,7293,7645,7928,8156,9193,	CDS=47410094:47415122;CDSphase=0;geneID=ENSG00000165915.14;gene_name=SLC39A13	SLC39A13	1805	MO	gene with protein product	protein-coding gene
chr1	41015596	41021715	ENST00000302946.12	100	-	41016105	41020660	0,0,0	5	632,144,522,553,100,	0,1637,2038,4629,6019,	CDS=41016105:41020660;CDSphase=0;geneID=ENSG00000171790.15;gene_name=SLFNL1	SLFNL1	1951	IO	gene with protein product	protein-coding gene
chr1	41014589	41043890	ENST00000626479.1	100	+	41014589	41043890	0,0,0	4	3812,180,32,776,	0,13943,23456,28525,	geneID=ENSG00000281207.1;gene_name=SLFNL1-AS1	SLFNL1-AS1	4800	IO	RNA, long non-coding	non-coding RNA
chr20	45252238	45254564	ENST00000338380.2	100	-	45252414	45254543	0,0,0	4	181,150,159,106,	0,763,1336,2220,	CDS=45252414:45254543;CDSphase=0;geneID=ENSG00000124107.5;gene_name=SLPI	SLPI	596	MO	gene with protein product	protein-coding gene
chr15	66702235	66782849	ENST00000288840.10	100	+	66703258	66781535	0,0,0	4	1840,57,78,1853,	0,9432,14185,78761,	CDS=66703258:66781535;CDSphase=0;geneID=ENSG00000137834.15;gene_name=SMAD6	SMAD6	3828	IO	gene with protein product	protein-coding gene
chr16	70219573	70221294	ENST00000573141.6	100	-	70219573	70221294	0,0,0	3	418,160,41,	0,1147,1680,	geneID=ENSG00000261556.10;gene_name=SMG1P7	SMG1P7	619	IO	pseudogene	pseudogene
chr1	28578537	28581010	ENST00000464612.5	100	-	28578537	28581010	0,0,0	4	143,55,70,451,	0,995,1374,2022,	geneID=ENSG00000197989.14;gene_name=SNHG12	SNHG12	719	IO	RNA, long non-coding	non-coding RNA
chr20	38419637	38435375	ENST00000654008.1	100	-	38419637	38435375	0,0,0	9	43,368,93,155,114,85,72,123,179,	0,895,1368,2449,6297,6781,11403,14866,15559,	geneID=ENSG00000196756.13;gene_name=SNHG17	SNHG17	1232	IO	RNA, long non-coding	non-coding RNA
chr16	2154796	2155358	ENST00000563192.1	100	-	2154796	2155358	0,0,0	2	126,216,	0,346,	geneID=ENSG00000260260.1;gene_name=SNHG19	SNHG19	342	IO	RNA, long non-coding	non-coding RNA
chr18	49814022	49814443	ENST00000615535.1	100	+	49814022	49814443	0,0,0	1	421,	0,	geneID=ENSG00000267322.2;gene_name=SNHG22	SNHG22	421	IM	RNA, long non-coding	non-coding RNA
chr17	64145969	64146309	ENST00000580828.1	100	+	64145969	64146309	0,0,0	2	26,80,	0,260,	geneID=ENSG00000266402.3;gene_name=SNHG25	SNHG25	106	IM	RNA, long non-coding	non-coding RNA
chr17	16438766	16442076	ENST00000475947.7	100	+	16438766	16442076	0,0,0	5	294,88,69,57,709,	0,560,1418,2307,2601,	geneID=ENSG00000175061.18;gene_name=SNHG29	SNHG29	1217	IO	RNA, long non-coding	non-coding RNA
chr1	28505979	28510892	ENST00000413987.1	100	+	28505979	28510892	0,0,0	3	105,33,2063,	0,2148,2850,	geneID=ENSG00000242125.3;gene_name=SNHG3	SNHG3	2201	MO	RNA, long non-coding	non-coding RNA
chr6	31834607	31839761	ENST00000375640.7	100	+	31834607	31839761	0,0,0	4	593,41,200,219,	0,803,2628,4935,	geneID=ENSG00000204387.14;gene_name=SNHG32	SNHG32	1053	IO	RNA, long non-coding	non-coding RNA
chr6	85650490	85678748	ENST00000655847.1	100	-	85650490	85678748	0,0,0	6	403,53,99,69,79,613,	0,13183,26602,26933,27463,27645,	geneID=ENSG00000203875.13;gene_name=SNHG5	SNHG5	1316	IM	RNA, long non-coding	non-coding RNA
chr9	136721365	136728184	ENST00000414282.5	100	-	136721365	136728184	0,0,0	6	1746,104,56,106,41,304,	0,2531,3689,4945,5680,6515,	geneID=ENSG00000233016.7;gene_name=SNHG7	SNHG7	2357	IO	RNA, long non-coding	non-coding RNA
chr4	118278708	118279823	ENST00000602520.5	100	+	118278708	118279823	0,0,0	3	84,43,200,	0,680,915,	geneID=ENSG00000269893.8;gene_name=SNHG8	SNHG8	327	MO	RNA, long non-coding	non-coding RNA
chr11	93732003	93732133	ENST00000384107.1	100	-	93732003	93732133	0,0,0	1	130,	0,	geneID=ENSG00000206834.1;gene_name=SNORA1	SNORA1	130	IM	RNA, small nucleolar	non-coding RNA
chr16	1962333	1962466	ENST00000384084.1	100	-	1962333	1962466	0,0,0	1	133,	0,	geneID=ENSG00000206811.1;gene_name=SNORA10	SNORA10	133	IO	RNA, small nucleolar	non-coding RNA
chr2	30187433	30187566	ENST00000384458.1	100	+	30187433	30187566	0,0,0	1	133,	0,	geneID=ENSG00000207187.1;gene_name=SNORA10B	SNORA10B	133	MO	RNA, small nucleolar	non-coding RNA
chrX	54814369	54814497	ENST00000408789.1	100	+	54814369	54814497	0,0,0	1	128,	0,	geneID=ENSG00000221716.1;gene_name=SNORA11	SNORA11	128	IO	RNA, small nucleolar	non-coding RNA
chr10	73126079	73126207	ENST00000408237.1	100	-	73126079	73126207	0,0,0	1	128,	0,	geneID=ENSG00000221164.1;gene_name=SNORA11F	SNORA11F	128	IO	RNA, small nucleolar	non-coding RNA
chr10	100237155	100237302	ENST00000391162.1	100	-	100237155	100237302	0,0,0	1	147,	0,	geneID=ENSG00000212464.1;gene_name=SNORA12	SNORA12	147	IM	RNA, small nucleolar	non-coding RNA
chr5	112161484	112161617	ENST00000458790.1	100	+	112161484	112161617	0,0,0	1	133,	0,	geneID=ENSG00000238363.1;gene_name=SNORA13	SNORA13	133	IM	RNA, small nucleolar	non-coding RNA
chr7	75943781	75943916	ENST00000364773.1	100	+	75943781	75943916	0,0,0	1	135,	0,	geneID=ENSG00000201643.1;gene_name=SNORA14A	SNORA14A	135	IM	RNA, small nucleolar	non-coding RNA
chr1	235127802	235127937	ENST00000384452.1	100	-	235127802	235127937	0,0,0	1	135,	0,	geneID=ENSG00000207181.1;gene_name=SNORA14B	SNORA14B	135	IM	RNA, small nucleolar	non-coding RNA
chr7	56060469	56060602	ENST00000384439.1	100	+	56060469	56060602	0,0,0	1	133,	0,	geneID=ENSG00000207168.1;gene_name=SNORA15	SNORA15	133	IO	RNA, small nucleolar	non-coding RNA
chr7	65070537	65070672	ENST00000384334.1	100	+	65070537	65070672	0,0,0	1	135,	0,	geneID=ENSG00000207062.1;gene_name=SNORA15B-1	SNORA15B-1	135	IO	RNA, small nucleolar	non-coding RNA
chr7	65760051	65760186	ENST00000384058.1	100	+	65760051	65760186	0,0,0	1	135,	0,	geneID=ENSG00000206785.1;gene_name=SNORA15B-2	SNORA15B-2	135	IO	RNA, small nucleolar	non-coding RNA
chr1	28580919	28581054	ENST00000628458.1	100	-	28580919	28581054	0,0,0	1	135,	0,	geneID=ENSG00000280498.1;gene_name=SNORA16A	SNORA16A	135	IM	RNA, small nucleolar	non-coding RNA
chr9	136726103	136726239	ENST00000626886.1	100	-	136726103	136726239	0,0,0	1	136,	0,	geneID=ENSG00000280496.1;gene_name=SNORA17B	SNORA17B	136	IO	RNA, small nucleolar	non-coding RNA
chr11	93733465	93733597	ENST00000384416.1	100	-	93733465	93733597	0,0,0	1	132,	0,	geneID=ENSG00000207145.1;gene_name=SNORA18	SNORA18	132	IO	RNA, small nucleolar	non-coding RNA
chr10	119060010	119060138	ENST00000384737.1	100	-	119060010	119060138	0,0,0	1	128,	0,	geneID=ENSG00000207468.1;gene_name=SNORA19	SNORA19	128	IO	RNA, small nucleolar	non-coding RNA
chr8	55902722	55902855	ENST00000362535.1	100	-	55902722	55902855	0,0,0	1	133,	0,	geneID=ENSG00000199405.1;gene_name=SNORA1B	SNORA1B	133	IM	RNA, small nucleolar	non-coding RNA
chr6	159780249	159780381	ENST00000384662.1	100	-	159780249	159780381	0,0,0	1	132,	0,	geneID=ENSG00000207392.1;gene_name=SNORA20	SNORA20	132	IO	RNA, small nucleolar	non-coding RNA
chr7	39329002	39329134	ENST00000384220.1	100	-	39329002	39329134	0,0,0	1	132,	0,	geneID=ENSG00000206947.1;gene_name=SNORA20B	SNORA20B	132	MO	RNA, small nucleolar	non-coding RNA
chr17	38852862	38852994	ENST00000362423.1	100	-	38852862	38852994	0,0,0	1	132,	0,	geneID=ENSG00000199293.1;gene_name=SNORA21	SNORA21	132	IM	RNA, small nucleolar	non-coding RNA
chr17	38851523	38851659	ENST00000516890.1	100	-	38851523	38851659	0,0,0	1	136,	0,	geneID=ENSG00000252699.1;gene_name=SNORA21B	SNORA21B	136	IO	RNA, small nucleolar	non-coding RNA
chr7	65755525	65755659	ENST00000383907.1	100	+	65755525	65755659	0,0,0	1	134,	0,	geneID=ENSG00000206634.1;gene_name=SNORA22	SNORA22	134	IO	RNA, small nucleolar	non-coding RNA
chr7	56055364	56055502	ENST00000383876.1	100	+	56055364	56055502	0,0,0	1	138,	0,	geneID=ENSG00000206603.1;gene_name=SNORA22B	SNORA22B	138	IM	RNA, small nucleolar	non-coding RNA
chr7	65065998	65066132	ENST00000384614.1	100	+	65065998	65066132	0,0,0	1	134,	0,	geneID=ENSG00000207344.1;gene_name=SNORA22C	SNORA22C	134	IM	RNA, small nucleolar	non-coding RNA
chr11	9428772	9428954	ENST00000365128.1	100	+	9428772	9428954	0,0,0	1	182,	0,	geneID=ENSG00000201998.1;gene_name=SNORA23	SNORA23	182	IO	RNA, small nucleolar	non-coding RNA
chr4	118279189	118279320	ENST00000384096.1	100	+	118279189	118279320	0,0,0	1	131,	0,	geneID=ENSG00000275994.1;gene_name=SNORA24	SNORA24	131	IM	RNA, small nucleolar	non-coding RNA
chr15	65285460	65285591	ENST00000384176.1	100	-	65285460	65285591	0,0,0	1	131,	0,	geneID=ENSG00000206903.1;gene_name=SNORA24B	SNORA24B	131	IM	RNA, small nucleolar	non-coding RNA
chr11	93730512	93730646	ENST00000384384.1	100	-	93730512	93730646	0,0,0	1	134,	0,	geneID=ENSG00000207112.1;gene_name=SNORA25	SNORA25	134	IO	RNA, small nucleolar	non-coding RNA
chr4	52713248	52713370	ENST00000391286.1	100	+	52713248	52713370	0,0,0	1	122,	0,	geneID=ENSG00000212588.1;gene_name=SNORA26	SNORA26	122	IO	RNA, small nucleolar	non-coding RNA
chr13	27255400	27255526	ENST00000384323.1	100	+	27255400	27255526	0,0,0	1	126,	0,	geneID=ENSG00000207051.1;gene_name=SNORA27	SNORA27	126	IO	RNA, small nucleolar	non-coding RNA
chr14	103337848	103337974	ENST00000606769.1	100	+	103337848	103337974	0,0,0	1	126,	0,	geneID=ENSG00000272533.1;gene_name=SNORA28	SNORA28	126	IM	RNA, small nucleolar	non-coding RNA
chr12	48656647	48656782	ENST00000383885.1	100	-	48656647	48656782	0,0,0	1	135,	0,	geneID=ENSG00000206612.1;gene_name=SNORA2A	SNORA2A	135	IO	RNA, small nucleolar	non-coding RNA
chr12	48667456	48667593	ENST00000384583.1	100	-	48667456	48667593	0,0,0	1	137,	0,	geneID=ENSG00000207313.1;gene_name=SNORA2B	SNORA2B	137	IO	RNA, small nucleolar	non-coding RNA
chr12	48654381	48654518	ENST00000408564.2	100	-	48654381	48654518	0,0,0	1	137,	0,	geneID=ENSG00000221491.2;gene_name=SNORA2C	SNORA2C	137	IO	RNA, small nucleolar	non-coding RNA
chr16	30710536	30710665	ENST00000384028.1	100	+	30710536	30710665	0,0,0	1	129,	0,	geneID=ENSG00000206755.1;gene_name=SNORA30	SNORA30	129	IO	RNA, small nucleolar	non-coding RNA
chr9	20786926	20787055	ENST00000365319.1	100	+	20786926	20787055	0,0,0	1	129,	0,	geneID=ENSG00000202189.1;gene_name=SNORA30B	SNORA30B	129	IO	RNA, small nucleolar	non-coding RNA
chr13	45337479	45337609	ENST00000362607.1	100	-	45337479	45337609	0,0,0	1	130,	0,	geneID=ENSG00000199477.1;gene_name=SNORA31	SNORA31	130	IM	RNA, small nucleolar	non-coding RNA
chr11	93730978	93731099	ENST00000384072.1	100	-	93730978	93731099	0,0,0	1	121,	0,	geneID=ENSG00000206799.1;gene_name=SNORA32	SNORA32	121	IM	RNA, small nucleolar	non-coding RNA
chr6	132817218	132817348	ENST00000363664.1	100	+	132817218	132817348	0,0,0	1	130,	0,	geneID=ENSG00000200534.1;gene_name=SNORA33	SNORA33	130	IM	RNA, small nucleolar	non-coding RNA
chrX	154768527	154768659	ENST00000384221.1	100	+	154768527	154768659	0,0,0	1	132,	0,	geneID=ENSG00000206948.1;gene_name=SNORA36A	SNORA36A	132	IM	RNA, small nucleolar	non-coding RNA
chr1	220200545	220200676	ENST00000410438.1	100	-	220200545	220200676	0,0,0	1	131,	0,	geneID=ENSG00000222370.1;gene_name=SNORA36B	SNORA36B	131	IM	RNA, small nucleolar	non-coding RNA
chr2	69520042	69520174	ENST00000384289.1	100	-	69520042	69520174	0,0,0	1	132,	0,	geneID=ENSG00000207016.1;gene_name=SNORA36C	SNORA36C	132	IM	RNA, small nucleolar	non-coding RNA
chr18	54222283	54222412	ENST00000384504.1	100	-	54222283	54222412	0,0,0	1	129,	0,	geneID=ENSG00000207233.1;gene_name=SNORA37	SNORA37	129	IO	RNA, small nucleolar	non-coding RNA
chr6	31623078	31623210	ENST00000363946.1	100	+	31623078	31623210	0,0,0	1	132,	0,	geneID=ENSG00000200816.1;gene_name=SNORA38	SNORA38	132	IM	RNA, small nucleolar	non-coding RNA
chr17	67740668	67740799	ENST00000363524.1	100	+	67740668	67740799	0,0,0	1	131,	0,	geneID=ENSG00000200394.1;gene_name=SNORA38B	SNORA38B	131	IM	RNA, small nucleolar	non-coding RNA
chr11	8684226	8684356	ENST00000364113.1	100	+	8684226	8684356	0,0,0	1	130,	0,	geneID=ENSG00000200983.1;gene_name=SNORA3A	SNORA3A	130	IM	RNA, small nucleolar	non-coding RNA
chr11	8685438	8685569	ENST00000391305.1	100	+	8685438	8685569	0,0,0	1	131,	0,	geneID=ENSG00000212607.1;gene_name=SNORA3B	SNORA3B	131	IO	RNA, small nucleolar	non-coding RNA
chr16	2796407	2796532	ENST00000408792.1	100	-	2796407	2796532	0,0,0	1	125,	0,	geneID=ENSG00000221719.1;gene_name=SNORA3C	SNORA3C	125	IM	RNA, small nucleolar	non-coding RNA
chr3	186787611	186787749	ENST00000584302.1	100	+	186787611	186787749	0,0,0	1	138,	0,	geneID=ENSG00000263776.1;gene_name=SNORA4	SNORA4	138	IO	RNA, small nucleolar	non-coding RNA
chr11	93735110	93735236	ENST00000388090.1	100	-	93735110	93735236	0,0,0	1	126,	0,	geneID=ENSG00000210825.1;gene_name=SNORA40	SNORA40	126	IO	RNA, small nucleolar	non-coding RNA
chr2	135136627	135136755	ENST00000385573.1	100	+	135136627	135136755	0,0,0	1	128,	0,	geneID=ENSG00000208308.1;gene_name=SNORA40B	SNORA40B	128	IM	RNA, small nucleolar	non-coding RNA
chr2	206162227	206162359	ENST00000384675.1	100	+	206162227	206162359	0,0,0	1	132,	0,	geneID=ENSG00000207406.1;gene_name=SNORA41	SNORA41	132	IM	RNA, small nucleolar	non-coding RNA
chr1	28580380	28580512	ENST00000384584.1	100	-	28580380	28580512	0,0,0	1	132,	0,	geneID=ENSG00000273544.1;gene_name=SNORA44	SNORA44	132	IO	RNA, small nucleolar	non-coding RNA
chr16	58548498	58548633	ENST00000384762.1	100	-	58548498	58548633	0,0,0	1	135,	0,	geneID=ENSG00000207493.1;gene_name=SNORA46	SNORA46	135	IM	RNA, small nucleolar	non-coding RNA
chr5	77080433	77080571	ENST00000458862.1	100	-	77080433	77080571	0,0,0	1	138,	0,	geneID=ENSG00000238961.1;gene_name=SNORA47	SNORA47	138	IM	RNA, small nucleolar	non-coding RNA
chr17	7574712	7574847	ENST00000386847.1	100	+	7574712	7574847	0,0,0	1	135,	0,	geneID=ENSG00000209582.1;gene_name=SNORA48	SNORA48	135	IM	RNA, small nucleolar	non-coding RNA
chr12	132031223	132031359	ENST00000386157.1	100	+	132031223	132031359	0,0,0	1	136,	0,	geneID=ENSG00000208892.1;gene_name=SNORA49	SNORA49	136	IM	RNA, small nucleolar	non-coding RNA
chr16	58559795	58559929	ENST00000384225.3	100	-	58559795	58559929	0,0,0	1	134,	0,	geneID=ENSG00000206952.3;gene_name=SNORA50A	SNORA50A	134	IM	RNA, small nucleolar	non-coding RNA
chr17	64146338	64146471	ENST00000408535.2	100	+	64146338	64146471	0,0,0	1	133,	0,	geneID=ENSG00000277887.1;gene_name=SNORA50C	SNORA50C	133	IO	RNA, small nucleolar	non-coding RNA
chr20	2655066	2655198	ENST00000606420.1	100	+	2655066	2655198	0,0,0	1	132,	0,	geneID=ENSG00000271798.1;gene_name=SNORA51	SNORA51	132	IO	RNA, small nucleolar	non-coding RNA
chr11	811680	811814	ENST00000362915.1	100	+	811680	811814	0,0,0	1	134,	0,	geneID=ENSG00000199785.1;gene_name=SNORA52	SNORA52	134	IM	RNA, small nucleolar	non-coding RNA
chr12	98599634	98599883	ENST00000391141.1	100	+	98599634	98599883	0,0,0	1	249,	0,	geneID=ENSG00000212443.1;gene_name=SNORA53	SNORA53	249	MO	RNA, small nucleolar	non-coding RNA
chr11	2963770	2963893	ENST00000384281.1	100	-	2963770	2963893	0,0,0	1	123,	0,	geneID=ENSG00000207008.1;gene_name=SNORA54	SNORA54	123	IO	RNA, small nucleolar	non-coding RNA
chr1	39567373	39567508	ENST00000364587.1	100	-	39567373	39567508	0,0,0	1	135,	0,	geneID=ENSG00000201457.1;gene_name=SNORA55	SNORA55	135	IM	RNA, small nucleolar	non-coding RNA
chrX	154774997	154775126	ENST00000383966.1	100	+	154774997	154775126	0,0,0	1	129,	0,	geneID=ENSG00000206693.1;gene_name=SNORA56	SNORA56	129	IM	RNA, small nucleolar	non-coding RNA
chr11	62665421	62665570	ENST00000383870.1	100	+	62665421	62665570	0,0,0	1	149,	0,	geneID=ENSG00000206597.1;gene_name=SNORA57	SNORA57	149	IO	RNA, small nucleolar	non-coding RNA
chr3	131479096	131479233	ENST00000505219.1	100	-	131479096	131479233	0,0,0	1	137,	0,	geneID=ENSG00000249020.1;gene_name=SNORA58	SNORA58	137	IM	RNA, small nucleolar	non-coding RNA
chr1	154259726	154259862	ENST00000364259.1	100	+	154259726	154259862	0,0,0	1	136,	0,	geneID=ENSG00000201129.1;gene_name=SNORA58B	SNORA58B	136	IM	RNA, small nucleolar	non-coding RNA
chr1	12507245	12507397	ENST00000459326.1	100	+	12507245	12507397	0,0,0	1	152,	0,	geneID=ENSG00000239149.1;gene_name=SNORA59A	SNORA59A	152	IO	RNA, small nucleolar	non-coding RNA
chr17	19557210	19557911	ENST00000578183.1	100	+	19557210	19557911	0,0,0	1	701,	0,	geneID=ENSG00000266079.4;gene_name=SNORA59B	SNORA59B	701	IO	RNA, small nucleolar	non-coding RNA
chr7	45104348	45104482	ENST00000384111.1	100	-	45104348	45104482	0,0,0	1	134,	0,	geneID=ENSG00000206838.1;gene_name=SNORA5A	SNORA5A	134	IO	RNA, small nucleolar	non-coding RNA
chr7	45104905	45105042	ENST00000364902.1	100	-	45104905	45105042	0,0,0	1	137,	0,	geneID=ENSG00000201772.1;gene_name=SNORA5C	SNORA5C	137	IO	RNA, small nucleolar	non-coding RNA
chr3	39408388	39408539	ENST00000384033.1	100	+	39408388	39408539	0,0,0	1	151,	0,	geneID=ENSG00000206760.1;gene_name=SNORA6	SNORA6	151	IO	RNA, small nucleolar	non-coding RNA
chr20	38449369	38449503	ENST00000362396.1	100	+	38449369	38449503	0,0,0	1	134,	0,	geneID=ENSG00000199266.1;gene_name=SNORA60	SNORA60	134	IM	RNA, small nucleolar	non-coding RNA
chr1	28579763	28579893	ENST00000384581.1	100	-	28579763	28579893	0,0,0	1	130,	0,	geneID=ENSG00000278274.1;gene_name=SNORA61	SNORA61	130	IM	RNA, small nucleolar	non-coding RNA
chr3	39411053	39411206	ENST00000365493.1	100	+	39411053	39411206	0,0,0	1	153,	0,	geneID=ENSG00000202363.1;gene_name=SNORA62	SNORA62	153	IO	RNA, small nucleolar	non-coding RNA
chr3	186787299	186787431	ENST00000363450.1	100	+	186787299	186787431	0,0,0	1	132,	0,	geneID=ENSG00000200320.1;gene_name=SNORA63	SNORA63	132	IM	RNA, small nucleolar	non-coding RNA
chr3	186786322	186786445	ENST00000363548.1	100	+	186786322	186786445	0,0,0	1	123,	0,	geneID=ENSG00000200418.1;gene_name=SNORA63B	SNORA63B	123	IO	RNA, small nucleolar	non-coding RNA
chr1	36418449	36418578	ENST00000364578.1	100	-	36418449	36418578	0,0,0	1	129,	0,	geneID=ENSG00000201448.1;gene_name=SNORA63C	SNORA63C	129	IO	RNA, small nucleolar	non-coding RNA
chr3	183451856	183451988	ENST00000364359.1	100	+	183451856	183451988	0,0,0	1	132,	0,	geneID=ENSG00000201229.1;gene_name=SNORA63D	SNORA63D	132	IO	RNA, small nucleolar	non-coding RNA
chr3	183453813	183453944	ENST00000362493.1	100	+	183453813	183453944	0,0,0	1	131,	0,	geneID=ENSG00000199363.1;gene_name=SNORA63E	SNORA63E	131	IO	RNA, small nucleolar	non-coding RNA
chr16	1962972	1963106	ENST00000384674.1	100	-	1962972	1963106	0,0,0	1	134,	0,	geneID=ENSG00000207405.1;gene_name=SNORA64	SNORA64	134	IO	RNA, small nucleolar	non-coding RNA
chr9	127448500	127448630	ENST00000364432.1	100	-	127448500	127448630	0,0,0	1	130,	0,	geneID=ENSG00000201302.1;gene_name=SNORA65	SNORA65	130	IO	RNA, small nucleolar	non-coding RNA
chr1	92840718	92840851	ENST00000384792.1	100	+	92840718	92840851	0,0,0	1	133,	0,	geneID=ENSG00000207523.1;gene_name=SNORA66	SNORA66	133	IM	RNA, small nucleolar	non-coding RNA
chr17	7577954	7578091	ENST00000384423.1	100	+	7577954	7578091	0,0,0	1	137,	0,	geneID=ENSG00000277985.1;gene_name=SNORA67	SNORA67	137	IO	RNA, small nucleolar	non-coding RNA
chr19	17862587	17862720	ENST00000384437.1	100	+	17862587	17862720	0,0,0	1	133,	0,	geneID=ENSG00000207166.1;gene_name=SNORA68	SNORA68	133	IO	RNA, small nucleolar	non-coding RNA
chr19	32608336	32608469	ENST00000364518.1	100	-	32608336	32608469	0,0,0	1	133,	0,	geneID=ENSG00000201388.1;gene_name=SNORA68B	SNORA68B	133	IM	RNA, small nucleolar	non-coding RNA
chrX	119787352	119787484	ENST00000383895.1	100	-	119787352	119787484	0,0,0	1	132,	0,	geneID=ENSG00000206622.1;gene_name=SNORA69	SNORA69	132	IM	RNA, small nucleolar	non-coding RNA
chrX	154400280	154400415	ENST00000384436.1	100	+	154400280	154400415	0,0,0	1	135,	0,	geneID=ENSG00000207165.1;gene_name=SNORA70	SNORA70	135	IM	RNA, small nucleolar	non-coding RNA
chr2	214846946	214847081	ENST00000384544.1	100	+	214846946	214847081	0,0,0	1	135,	0,	geneID=ENSG00000207274.1;gene_name=SNORA70I	SNORA70I	135	IO	RNA, small nucleolar	non-coding RNA
chr20	38427308	38427442	ENST00000364729.1	100	-	38427308	38427442	0,0,0	1	134,	0,	geneID=ENSG00000225091.3;gene_name=SNORA71A	SNORA71A	134	IO	RNA, small nucleolar	non-coding RNA
chr20	38425082	38425354	ENST00000439232.2	100	-	38425082	38425354	0,0,0	1	272,	0,	geneID=ENSG00000235408.5;gene_name=SNORA71B	SNORA71B	272	IO	RNA, small nucleolar	non-coding RNA
chr20	38429669	38429803	ENST00000364642.1	100	-	38429669	38429803	0,0,0	1	134,	0,	geneID=ENSG00000201512.1;gene_name=SNORA71C	SNORA71C	134	IM	RNA, small nucleolar	non-coding RNA
chr20	38433864	38433998	ENST00000363484.1	100	-	38433864	38433998	0,0,0	1	134,	0,	geneID=ENSG00000200354.1;gene_name=SNORA71D	SNORA71D	134	IO	RNA, small nucleolar	non-coding RNA
chr20	38448083	38448215	ENST00000365032.1	100	+	38448083	38448215	0,0,0	1	132,	0,	geneID=ENSG00000274309.1;gene_name=SNORA71E	SNORA71E	132	IM	RNA, small nucleolar	non-coding RNA
chr8	98042085	98042217	ENST00000384339.1	100	-	98042085	98042217	0,0,0	1	132,	0,	geneID=ENSG00000207067.1;gene_name=SNORA72	SNORA72	132	IO	RNA, small nucleolar	non-coding RNA
chr1	28507365	28507571	ENST00000364938.1	100	+	28507365	28507571	0,0,0	1	206,	0,	geneID=ENSG00000274266.1;gene_name=SNORA73A	SNORA73A	206	IM	RNA, small nucleolar	non-coding RNA
chr1	28508558	28508762	ENST00000363217.1	100	+	28508558	28508762	0,0,0	1	204,	0,	geneID=ENSG00000200087.1;gene_name=SNORA73B	SNORA73B	204	IO	RNA, small nucleolar	non-coding RNA
chr5	139278780	139278978	ENST00000364089.1	100	+	139278780	139278978	0,0,0	1	198,	0,	geneID=ENSG00000200959.1;gene_name=SNORA74A	SNORA74A	198	IO	RNA, small nucleolar	non-coding RNA
chr5	173020727	173020928	ENST00000391100.1	100	+	173020727	173020928	0,0,0	1	201,	0,	geneID=ENSG00000212402.1;gene_name=SNORA74B	SNORA74B	201	IM	RNA, small nucleolar	non-coding RNA
chr5	139276179	139276320	ENST00000516404.1	100	+	139276179	139276320	0,0,0	1	141,	0,	geneID=ENSG00000252213.1;gene_name=SNORA74D	SNORA74D	141	IO	RNA, small nucleolar	non-coding RNA
chr2	231455799	231455936	ENST00000384158.1	100	-	231455799	231455936	0,0,0	1	137,	0,	geneID=ENSG00000206885.1;gene_name=SNORA75	SNORA75	137	IM	RNA, small nucleolar	non-coding RNA
chr1	203729580	203729705	ENST00000408716.1	100	+	203729580	203729705	0,0,0	1	125,	0,	geneID=ENSG00000221643.1;gene_name=SNORA77	SNORA77	125	IO	RNA, small nucleolar	non-coding RNA
chr22	20126401	20126526	ENST00000578179.1	100	+	20126401	20126526	0,0,0	1	125,	0,	geneID=ENSG00000264346.1;gene_name=SNORA77B	SNORA77B	125	IM	RNA, small nucleolar	non-coding RNA
chr16	1965183	1965310	ENST00000459373.1	100	+	1965183	1965310	0,0,0	1	127,	0,	geneID=ENSG00000273587.1;gene_name=SNORA78	SNORA78	127	IM	RNA, small nucleolar	non-coding RNA
chr14	81202694	81202834	ENST00000408376.1	100	-	81202694	81202834	0,0,0	1	140,	0,	geneID=ENSG00000221303.1;gene_name=SNORA79	SNORA79	140	IO	RNA, small nucleolar	non-coding RNA
chr3	12840311	12840450	ENST00000384765.1	100	-	12840311	12840450	0,0,0	1	139,	0,	geneID=ENSG00000207496.1;gene_name=SNORA7A	SNORA7A	139	IO	RNA, small nucleolar	non-coding RNA
chr3	129397209	129397348	ENST00000384360.1	100	-	129397209	129397348	0,0,0	1	139,	0,	geneID=ENSG00000207088.1;gene_name=SNORA7B	SNORA7B	139	IO	RNA, small nucleolar	non-coding RNA
chr11	93732360	93732499	ENST00000384574.1	100	-	93732360	93732499	0,0,0	1	139,	0,	geneID=ENSG00000207304.1;gene_name=SNORA8	SNORA8	139	IM	RNA, small nucleolar	non-coding RNA
chr21	32377186	32377322	ENST00000363922.1	100	-	32377186	32377322	0,0,0	1	136,	0,	geneID=ENSG00000200792.1;gene_name=SNORA80A	SNORA80A	136	IO	RNA, small nucleolar	non-coding RNA
chr2	10446713	10446849	ENST00000383906.1	100	-	10446713	10446849	0,0,0	1	136,	0,	geneID=ENSG00000206633.1;gene_name=SNORA80B	SNORA80B	136	IO	RNA, small nucleolar	non-coding RNA
chr16	30419624	30419759	ENST00000362917.1	100	-	30419624	30419759	0,0,0	1	135,	0,	geneID=ENSG00000199787.1;gene_name=SNORA80C	SNORA80C	135	IO	RNA, small nucleolar	non-coding RNA
chr7	6016876	6017011	ENST00000384488.1	100	+	6016876	6017011	0,0,0	1	135,	0,	geneID=ENSG00000207217.1;gene_name=SNORA80D	SNORA80D	135	IO	RNA, small nucleolar	non-coding RNA
chr1	155919908	155920045	ENST00000384744.1	100	-	155919908	155920045	0,0,0	1	137,	0,	geneID=ENSG00000207475.1;gene_name=SNORA80E	SNORA80E	137	IO	RNA, small nucleolar	non-coding RNA
chr3	186786674	186786852	ENST00000408493.2	100	+	186786674	186786852	0,0,0	1	178,	0,	geneID=ENSG00000221420.2;gene_name=SNORA81	SNORA81	178	IO	RNA, small nucleolar	non-coding RNA
chr9	92292460	92292593	ENST00000459229.1	100	-	92292460	92292593	0,0,0	1	133,	0,	geneID=ENSG00000239183.1;gene_name=SNORA84	SNORA84	133	IM	RNA, small nucleolar	non-coding RNA
chr7	44985377	44985510	ENST00000384215.1	100	-	44985377	44985510	0,0,0	1	133,	0,	geneID=ENSG00000277184.1;gene_name=SNORA9	SNORA9	133	IM	RNA, small nucleolar	non-coding RNA
chr12	123616707	123616840	ENST00000384170.1	100	+	123616707	123616840	0,0,0	1	133,	0,	geneID=ENSG00000206897.1;gene_name=SNORA9B	SNORA9B	133	IO	RNA, small nucleolar	non-coding RNA
chr17	7576810	7576952	ENST00000459579.1	100	+	7576810	7576952	0,0,0	1	142,	0,	geneID=ENSG00000238917.1;gene_name=SNORD10	SNORD10	142	IM	RNA, small nucleolar	non-coding RNA
chr6	132816801	132816877	ENST00000408573.1	100	+	132816801	132816877	0,0,0	1	76,	0,	geneID=ENSG00000221500.1;gene_name=SNORD100	SNORD100	76	IM	RNA, small nucleolar	non-coding RNA
chr6	132815306	132815379	ENST00000384027.1	100	+	132815306	132815379	0,0,0	1	73,	0,	geneID=ENSG00000206754.1;gene_name=SNORD101	SNORD101	73	IM	RNA, small nucleolar	non-coding RNA
chr13	27255063	27255135	ENST00000384769.1	100	+	27255063	27255135	0,0,0	1	72,	0,	geneID=ENSG00000207500.1;gene_name=SNORD102	SNORD102	72	IO	RNA, small nucleolar	non-coding RNA
chr17	64146082	64146152	ENST00000362883.1	100	+	64146082	64146152	0,0,0	1	70,	0,	geneID=ENSG00000199753.1;gene_name=SNORD104	SNORD104	70	IM	RNA, small nucleolar	non-coding RNA
chr19	10107650	10107735	ENST00000386910.1	100	+	10107650	10107735	0,0,0	1	85,	0,	geneID=ENSG00000209645.1;gene_name=SNORD105	SNORD105	85	IM	RNA, small nucleolar	non-coding RNA
chr19	10109756	10109835	ENST00000458770.1	100	+	10109756	10109835	0,0,0	1	79,	0,	geneID=ENSG00000238531.1;gene_name=SNORD105B	SNORD105B	79	IM	RNA, small nucleolar	non-coding RNA
chr2	202293050	202293134	ENST00000459124.2	100	+	202293050	202293134	0,0,0	1	84,	0,	geneID=ENSG00000238317.2;gene_name=SNORD11	SNORD11	84	IM	RNA, small nucleolar	non-coding RNA
chr20	2654211	2654286	ENST00000408189.1	100	+	2654211	2654286	0,0,0	1	75,	0,	geneID=ENSG00000221116.1;gene_name=SNORD110	SNORD110	75	IM	RNA, small nucleolar	non-coding RNA
chr16	70538004	70538098	ENST00000408139.1	100	+	70538004	70538098	0,0,0	1	94,	0,	geneID=ENSG00000221066.1;gene_name=SNORD111	SNORD111	94	IO	RNA, small nucleolar	non-coding RNA
chr16	70529508	70529588	ENST00000408587.1	100	+	70529508	70529588	0,0,0	1	80,	0,	geneID=ENSG00000221514.1;gene_name=SNORD111B	SNORD111B	80	IO	RNA, small nucleolar	non-coding RNA
chr6	31536373	31536449	ENST00000364915.1	100	-	31536373	31536449	0,0,0	1	76,	0,	geneID=ENSG00000201785.1;gene_name=SNORD117	SNORD117	76	IM	RNA, small nucleolar	non-coding RNA
chr17	8173453	8173587	ENST00000363593.1	100	-	8173453	8173587	0,0,0	1	134,	0,	geneID=ENSG00000200463.1;gene_name=SNORD118	SNORD118	134	IM	RNA, small nucleolar	non-coding RNA
chr2	202291331	202291421	ENST00000607707.1	100	+	202291331	202291421	0,0,0	1	90,	0,	geneID=ENSG00000271852.1;gene_name=SNORD11B	SNORD11B	90	IM	RNA, small nucleolar	non-coding RNA
chr20	49280682	49280772	ENST00000391002.1	100	+	49280682	49280772	0,0,0	1	90,	0,	geneID=ENSG00000212304.1;gene_name=SNORD12	SNORD12	90	IM	RNA, small nucleolar	non-coding RNA
chr9	33952768	33952850	ENST00000459386.1	100	-	33952768	33952850	0,0,0	1	82,	0,	geneID=ENSG00000238886.1;gene_name=SNORD121A	SNORD121A	82	IO	RNA, small nucleolar	non-coding RNA
chr9	33934295	33934376	ENST00000458838.1	100	-	33934295	33934376	0,0,0	1	81,	0,	geneID=ENSG00000238300.1;gene_name=SNORD121B	SNORD121B	81	IM	RNA, small nucleolar	non-coding RNA
chr17	40027541	40027645	ENST00000459577.1	100	-	40027541	40027645	0,0,0	1	104,	0,	geneID=ENSG00000238793.1;gene_name=SNORD124	SNORD124	104	IM	RNA, small nucleolar	non-coding RNA
chr22	29333162	29333258	ENST00000459538.1	100	-	29333162	29333258	0,0,0	1	96,	0,	geneID=ENSG00000239127.1;gene_name=SNORD125	SNORD125	96	IM	RNA, small nucleolar	non-coding RNA
chr14	20326449	20326526	ENST00000459475.1	100	-	20326449	20326526	0,0,0	1	77,	0,	geneID=ENSG00000238344.1;gene_name=SNORD126	SNORD126	77	IM	RNA, small nucleolar	non-coding RNA
chr14	45110882	45110968	ENST00000458892.1	100	+	45110882	45110968	0,0,0	1	86,	0,	geneID=ENSG00000239043.1;gene_name=SNORD127	SNORD127	86	IM	RNA, small nucleolar	non-coding RNA
chr20	49280318	49280409	ENST00000410433.1	100	+	49280318	49280409	0,0,0	1	91,	0,	geneID=ENSG00000222365.1;gene_name=SNORD12B	SNORD12B	91	IM	RNA, small nucleolar	non-coding RNA
chr20	49278939	49279028	ENST00000386307.1	100	+	49278939	49279028	0,0,0	1	89,	0,	geneID=ENSG00000209042.1;gene_name=SNORD12C	SNORD12C	89	IM	RNA, small nucleolar	non-coding RNA
chr5	86620496	86620575	ENST00000637229.1	100	+	86620496	86620575	0,0,0	1	79,	0,	geneID=ENSG00000284078.1;gene_name=SNORD138	SNORD138	79	IM	RNA, small nucleolar	non-coding RNA
chr11	17074653	17074744	ENST00000606526.1	100	-	17074653	17074744	0,0,0	1	91,	0,	geneID=ENSG00000272034.1;gene_name=SNORD14A	SNORD14A	91	IM	RNA, small nucleolar	non-coding RNA
chr11	17075778	17075868	ENST00000364533.1	100	-	17075778	17075868	0,0,0	1	90,	0,	geneID=ENSG00000201403.1;gene_name=SNORD14B	SNORD14B	90	IO	RNA, small nucleolar	non-coding RNA
chr11	123058076	123058161	ENST00000364009.1	100	-	123058076	123058161	0,0,0	1	85,	0,	geneID=ENSG00000200879.1;gene_name=SNORD14E	SNORD14E	85	IM	RNA, small nucleolar	non-coding RNA
chr11	75400390	75400538	ENST00000384214.1	100	+	75400390	75400538	0,0,0	1	148,	0,	geneID=ENSG00000206941.1;gene_name=SNORD15A	SNORD15A	148	IM	RNA, small nucleolar	non-coding RNA
chr11	75404420	75404566	ENST00000384714.1	100	+	75404420	75404566	0,0,0	1	146,	0,	geneID=ENSG00000207445.1;gene_name=SNORD15B	SNORD15B	146	IO	RNA, small nucleolar	non-coding RNA
chr15	66502811	66502910	ENST00000362803.1	100	-	66502811	66502910	0,0,0	1	99,	0,	geneID=ENSG00000199673.1;gene_name=SNORD16	SNORD16	99	IO	RNA, small nucleolar	non-coding RNA
chr20	17962709	17962946	ENST00000390930.1	100	-	17962709	17962946	0,0,0	1	237,	0,	geneID=ENSG00000212232.1;gene_name=SNORD17	SNORD17	237	IM	RNA, small nucleolar	non-coding RNA
chr15	66503242	66503314	ENST00000363753.1	100	-	66503242	66503314	0,0,0	1	72,	0,	geneID=ENSG00000200623.1;gene_name=SNORD18A	SNORD18A	72	IM	RNA, small nucleolar	non-coding RNA
chr15	66501249	66501318	ENST00000362704.1	100	-	66501249	66501318	0,0,0	1	69,	0,	geneID=ENSG00000199574.1;gene_name=SNORD18C	SNORD18C	69	IM	RNA, small nucleolar	non-coding RNA
chr3	52690743	52690827	ENST00000459623.1	100	+	52690743	52690827	0,0,0	1	84,	0,	geneID=ENSG00000238862.1;gene_name=SNORD19B	SNORD19B	84	IM	RNA, small nucleolar	non-coding RNA
chr3	52691377	52691453	ENST00000410413.1	100	+	52691377	52691453	0,0,0	1	76,	0,	geneID=ENSG00000222345.1;gene_name=SNORD19C	SNORD19C	76	IM	RNA, small nucleolar	non-coding RNA
chr17	76561633	76561705	ENST00000364968.1	100	+	76561633	76561705	0,0,0	1	72,	0,	geneID=ENSG00000278261.1;gene_name=SNORD1A	SNORD1A	72	IM	RNA, small nucleolar	non-coding RNA
chr17	76561108	76561192	ENST00000363091.1	100	+	76561108	76561192	0,0,0	1	84,	0,	geneID=ENSG00000199961.1;gene_name=SNORD1B	SNORD1B	84	IM	RNA, small nucleolar	non-coding RNA
chr17	76558790	76558868	ENST00000363315.1	100	+	76558790	76558868	0,0,0	1	78,	0,	geneID=ENSG00000274091.1;gene_name=SNORD1C	SNORD1C	78	IM	RNA, small nucleolar	non-coding RNA
chr3	186784795	186784864	ENST00000459163.1	100	+	186784795	186784864	0,0,0	1	69,	0,	geneID=ENSG00000238942.1;gene_name=SNORD2	SNORD2	69	IM	RNA, small nucleolar	non-coding RNA
chr2	231456443	231456523	ENST00000384550.1	100	-	231456443	231456523	0,0,0	1	80,	0,	geneID=ENSG00000207280.1;gene_name=SNORD20	SNORD20	80	IM	RNA, small nucleolar	non-coding RNA
chr1	92837288	92837383	ENST00000383953.1	100	+	92837288	92837383	0,0,0	1	95,	0,	geneID=ENSG00000206680.1;gene_name=SNORD21	SNORD21	95	IM	RNA, small nucleolar	non-coding RNA
chr11	62852909	62853035	ENST00000384756.1	100	-	62852909	62853035	0,0,0	1	126,	0,	geneID=ENSG00000277194.1;gene_name=SNORD22	SNORD22	126	IM	RNA, small nucleolar	non-coding RNA
chr19	47755852	47755962	ENST00000408876.1	100	+	47755852	47755962	0,0,0	1	110,	0,	geneID=ENSG00000221803.1;gene_name=SNORD23	SNORD23	110	IM	RNA, small nucleolar	non-coding RNA
chr9	133349395	133349470	ENST00000383884.1	100	+	133349395	133349470	0,0,0	1	75,	0,	geneID=ENSG00000206611.1;gene_name=SNORD24	SNORD24	75	IM	RNA, small nucleolar	non-coding RNA
chr11	62855563	62855632	ENST00000365607.2	100	-	62855563	62855632	0,0,0	1	69,	0,	geneID=ENSG00000275043.1;gene_name=SNORD25	SNORD25	69	IM	RNA, small nucleolar	non-coding RNA
chr11	62855291	62855366	ENST00000384147.1	100	-	62855291	62855366	0,0,0	1	75,	0,	geneID=ENSG00000276788.1;gene_name=SNORD26	SNORD26	75	IM	RNA, small nucleolar	non-coding RNA
chr11	62855011	62855083	ENST00000363981.1	100	-	62855011	62855083	0,0,0	1	72,	0,	geneID=ENSG00000275996.1;gene_name=SNORD27	SNORD27	72	IM	RNA, small nucleolar	non-coding RNA
chr11	62854620	62854695	ENST00000384706.1	100	-	62854620	62854695	0,0,0	1	75,	0,	geneID=ENSG00000274544.1;gene_name=SNORD28	SNORD28	75	IM	RNA, small nucleolar	non-coding RNA
chr11	62853662	62853732	ENST00000384693.1	100	-	62853662	62853732	0,0,0	1	70,	0,	geneID=ENSG00000277846.1;gene_name=SNORD30	SNORD30	70	IO	RNA, small nucleolar	non-coding RNA
chr13	107320894	107320963	ENST00000364977.1	100	-	107320894	107320963	0,0,0	1	69,	0,	geneID=ENSG00000201847.1;gene_name=SNORD31B	SNORD31B	69	IO	RNA, small nucleolar	non-coding RNA
chr19	49489964	49490048	ENST00000364805.1	100	+	49489964	49490048	0,0,0	1	84,	0,	geneID=ENSG00000201675.1;gene_name=SNORD32A	SNORD32A	84	IM	RNA, small nucleolar	non-coding RNA
chr19	49490614	49490699	ENST00000362761.1	100	+	49490614	49490699	0,0,0	1	85,	0,	geneID=ENSG00000199631.1;gene_name=SNORD33	SNORD33	85	IO	RNA, small nucleolar	non-coding RNA
chr19	49490903	49490974	ENST00000365633.1	100	+	49490903	49490974	0,0,0	1	71,	0,	geneID=ENSG00000202503.1;gene_name=SNORD34	SNORD34	71	IM	RNA, small nucleolar	non-coding RNA
chr19	49491174	49491260	ENST00000363389.1	100	+	49491174	49491260	0,0,0	1	86,	0,	geneID=ENSG00000200259.1;gene_name=SNORD35A	SNORD35A	86	IM	RNA, small nucleolar	non-coding RNA
chr19	49497719	49497806	ENST00000363660.1	100	+	49497719	49497806	0,0,0	1	87,	0,	geneID=ENSG00000200530.1;gene_name=SNORD35B	SNORD35B	87	IO	RNA, small nucleolar	non-coding RNA
chr9	133350455	133350528	ENST00000362874.1	100	+	133350455	133350528	0,0,0	1	73,	0,	geneID=ENSG00000199744.1;gene_name=SNORD36A	SNORD36A	73	IO	RNA, small nucleolar	non-coding RNA
chr9	133350094	133350168	ENST00000363961.1	100	+	133350094	133350168	0,0,0	1	74,	0,	geneID=ENSG00000200831.1;gene_name=SNORD36B	SNORD36B	74	IM	RNA, small nucleolar	non-coding RNA
chr9	133350846	133350912	ENST00000516733.1	100	+	133350846	133350912	0,0,0	1	66,	0,	geneID=ENSG00000252542.1;gene_name=SNORD36C	SNORD36C	66	IM	RNA, small nucleolar	non-coding RNA
chr19	3982506	3982572	ENST00000384048.1	100	-	3982506	3982572	0,0,0	1	66,	0,	geneID=ENSG00000206775.1;gene_name=SNORD37	SNORD37	66	IO	RNA, small nucleolar	non-coding RNA
chr1	44777842	44777912	ENST00000365161.1	100	+	44777842	44777912	0,0,0	1	70,	0,	geneID=ENSG00000202031.1;gene_name=SNORD38A	SNORD38A	70	IM	RNA, small nucleolar	non-coding RNA
chr1	44778389	44778456	ENST00000384690.1	100	+	44778389	44778456	0,0,0	1	67,	0,	geneID=ENSG00000207421.1;gene_name=SNORD38B	SNORD38B	67	IM	RNA, small nucleolar	non-coding RNA
chr17	19188015	19188232	ENST00000625876.1	100	+	19188015	19188232	0,0,0	1	217,	0,	geneID=ENSG00000263934.4;gene_name=SNORD3A	SNORD3A	217	IM	RNA, small nucleolar	non-coding RNA
chr17	19061911	19062128	ENST00000631292.1	100	+	19061911	19062128	0,0,0	1	217,	0,	geneID=ENSG00000265185.5;gene_name=SNORD3B-1	SNORD3B-1	217	IM	RNA, small nucleolar	non-coding RNA
chr17	19063345	19064136	ENST00000571722.3	100	-	19063345	19064136	0,0,0	1	791,	0,	geneID=ENSG00000262074.6;gene_name=SNORD3B-2	SNORD3B-2	791	IM	RNA, small nucleolar	non-coding RNA
chr17	19189664	19190245	ENST00000580533.1	100	-	19189664	19190245	0,0,0	1	581,	0,	geneID=ENSG00000264940.4;gene_name=SNORD3C	SNORD3C	581	IM	RNA, small nucleolar	non-coding RNA
chr17	19112418	19112636	ENST00000619178.1	100	-	19112418	19112636	0,0,0	1	218,	0,	geneID=ENSG00000277947.1;gene_name=SNORD3D	SNORD3D	218	IM	RNA, small nucleolar	non-coding RNA
chr1	90657749	90657964	ENST00000362796.2	100	+	90657749	90657964	0,0,0	1	215,	0,	geneID=ENSG00000199666.2;gene_name=SNORD3G	SNORD3G	215	IM	RNA, small nucleolar	non-coding RNA
chr19	12706448	12706518	ENST00000386967.1	100	-	12706448	12706518	0,0,0	1	70,	0,	geneID=ENSG00000209702.1;gene_name=SNORD41	SNORD41	70	IM	RNA, small nucleolar	non-coding RNA
chr17	28723428	28723492	ENST00000459584.1	100	+	28723428	28723492	0,0,0	1	64,	0,	geneID=ENSG00000238649.1;gene_name=SNORD42A	SNORD42A	64	IM	RNA, small nucleolar	non-coding RNA
chr17	28720549	28720616	ENST00000458893.1	100	+	28720549	28720616	0,0,0	1	67,	0,	geneID=ENSG00000238423.1;gene_name=SNORD42B	SNORD42B	67	IM	RNA, small nucleolar	non-coding RNA
chr22	39319049	39319113	ENST00000583861.1	100	-	39319049	39319113	0,0,0	1	64,	0,	geneID=ENSG00000263764.1;gene_name=SNORD43	SNORD43	64	IM	RNA, small nucleolar	non-coding RNA
chr1	75787888	75787972	ENST00000384512.1	100	+	75787888	75787972	0,0,0	1	84,	0,	geneID=ENSG00000207241.1;gene_name=SNORD45A	SNORD45A	84	IM	RNA, small nucleolar	non-coding RNA
chr1	75789476	75789548	ENST00000364617.1	100	+	75789476	75789548	0,0,0	1	72,	0,	geneID=ENSG00000201487.1;gene_name=SNORD45B	SNORD45B	72	IM	RNA, small nucleolar	non-coding RNA
chr1	75787071	75787150	ENST00000383893.1	100	+	75787071	75787150	0,0,0	1	79,	0,	geneID=ENSG00000206620.1;gene_name=SNORD45C	SNORD45C	79	IO	RNA, small nucleolar	non-coding RNA
chr1	44776489	44776593	ENST00000364043.1	100	+	44776489	44776593	0,0,0	1	104,	0,	geneID=ENSG00000200913.1;gene_name=SNORD46	SNORD46	104	IM	RNA, small nucleolar	non-coding RNA
chr6	31835262	31835326	ENST00000364953.1	100	+	31835262	31835326	0,0,0	1	64,	0,	geneID=ENSG00000201823.1;gene_name=SNORD48	SNORD48	64	IM	RNA, small nucleolar	non-coding RNA
chr17	16440035	16440106	ENST00000384229.1	100	+	16440035	16440106	0,0,0	1	71,	0,	geneID=ENSG00000277370.1;gene_name=SNORD49A	SNORD49A	71	IM	RNA, small nucleolar	non-coding RNA
chr17	16439504	16439576	ENST00000365172.1	100	+	16439504	16439576	0,0,0	1	72,	0,	geneID=ENSG00000277108.1;gene_name=SNORD49B	SNORD49B	72	IM	RNA, small nucleolar	non-coding RNA
chr17	28722581	28722653	ENST00000459174.1	100	+	28722581	28722653	0,0,0	1	72,	0,	geneID=ENSG00000238578.1;gene_name=SNORD4A	SNORD4A	72	IM	RNA, small nucleolar	non-coding RNA
chr17	28723681	28723753	ENST00000459083.1	100	+	28723681	28723753	0,0,0	1	72,	0,	geneID=ENSG00000238597.1;gene_name=SNORD4B	SNORD4B	72	IM	RNA, small nucleolar	non-coding RNA
chr11	93733227	93733300	ENST00000459342.1	100	-	93733227	93733300	0,0,0	1	73,	0,	geneID=ENSG00000239195.1;gene_name=SNORD5	SNORD5	73	IM	RNA, small nucleolar	non-coding RNA
chr6	85677588	85677658	ENST00000364995.1	100	-	85677588	85677658	0,0,0	1	70,	0,	geneID=ENSG00000275072.1;gene_name=SNORD50B	SNORD50B	70	IM	RNA, small nucleolar	non-coding RNA
chr2	206161877	206161957	ENST00000384320.2	100	+	206161877	206161957	0,0,0	1	80,	0,	geneID=ENSG00000207047.2;gene_name=SNORD51	SNORD51	80	IM	RNA, small nucleolar	non-coding RNA
chr6	31837075	31837142	ENST00000364884.1	100	+	31837075	31837142	0,0,0	1	67,	0,	geneID=ENSG00000201754.1;gene_name=SNORD52	SNORD52	67	IM	RNA, small nucleolar	non-coding RNA
chr2	28927066	28927144	ENST00000579969.1	100	+	28927066	28927144	0,0,0	1	78,	0,	geneID=ENSG00000265145.1;gene_name=SNORD53	SNORD53	78	IM	RNA, small nucleolar	non-coding RNA
chr2	28927982	28928060	ENST00000577887.1	100	+	28927982	28928060	0,0,0	1	78,	0,	geneID=ENSG00000265706.1;gene_name=SNORD53B	SNORD53B	78	IM	RNA, small nucleolar	non-coding RNA
chr8	56073834	56073901	ENST00000459159.1	100	-	56073834	56073901	0,0,0	1	67,	0,	geneID=ENSG00000238650.1;gene_name=SNORD54	SNORD54	67	IM	RNA, small nucleolar	non-coding RNA
chr1	44775863	44775943	ENST00000581525.1	100	+	44775863	44775943	0,0,0	1	80,	0,	geneID=ENSG00000264294.1;gene_name=SNORD55	SNORD55	80	IM	RNA, small nucleolar	non-coding RNA
chr20	2656623	2656694	ENST00000413522.1	100	+	2656623	2656694	0,0,0	1	71,	0,	geneID=ENSG00000229686.1;gene_name=SNORD56	SNORD56	71	IM	RNA, small nucleolar	non-coding RNA
chr18	49491282	49491347	ENST00000383875.1	100	-	49491282	49491347	0,0,0	1	65,	0,	geneID=ENSG00000206602.1;gene_name=SNORD58A	SNORD58A	65	IM	RNA, small nucleolar	non-coding RNA
chr18	49491663	49491729	ENST00000607313.1	100	-	49491663	49491729	0,0,0	1	66,	0,	geneID=ENSG00000271982.1;gene_name=SNORD58B	SNORD58B	66	IM	RNA, small nucleolar	non-coding RNA
chr18	49489244	49489308	ENST00000365223.1	100	-	49489244	49489308	0,0,0	1	64,	0,	geneID=ENSG00000202093.1;gene_name=SNORD58C	SNORD58C	64	IM	RNA, small nucleolar	non-coding RNA
chr12	56645026	56645101	ENST00000384304.1	100	-	56645026	56645101	0,0,0	1	75,	0,	geneID=ENSG00000207031.1;gene_name=SNORD59A	SNORD59A	75	IM	RNA, small nucleolar	non-coding RNA
chr11	93731501	93731574	ENST00000365444.1	100	-	93731501	93731574	0,0,0	1	73,	0,	geneID=ENSG00000202314.1;gene_name=SNORD6	SNORD6	73	IM	RNA, small nucleolar	non-coding RNA
chr16	2155022	2155105	ENST00000383903.1	100	-	2155022	2155105	0,0,0	1	83,	0,	geneID=ENSG00000206630.1;gene_name=SNORD60	SNORD60	83	IM	RNA, small nucleolar	non-coding RNA
chrX	136879198	136879271	ENST00000384252.1	100	-	136879198	136879271	0,0,0	1	73,	0,	geneID=ENSG00000206979.1;gene_name=SNORD61	SNORD61	73	IM	RNA, small nucleolar	non-coding RNA
chr9	131485664	131485750	ENST00000428514.1	100	+	131485664	131485750	0,0,0	1	86,	0,	geneID=ENSG00000235284.1;gene_name=SNORD62A	SNORD62A	86	IM	RNA, small nucleolar	non-coding RNA
chr9	131490485	131490571	ENST00000426867.1	100	+	131490485	131490571	0,0,0	1	86,	0,	geneID=ENSG00000231587.1;gene_name=SNORD62B	SNORD62B	86	IM	RNA, small nucleolar	non-coding RNA
chr5	138561042	138561110	ENST00000384262.1	100	-	138561042	138561110	0,0,0	1	68,	0,	geneID=ENSG00000206989.1;gene_name=SNORD63	SNORD63	68	IM	RNA, small nucleolar	non-coding RNA
chr17	16441225	16441298	ENST00000391079.1	100	+	16441225	16441298	0,0,0	1	73,	0,	geneID=ENSG00000277512.1;gene_name=SNORD65	SNORD65	73	IO	RNA, small nucleolar	non-coding RNA
chr3	184325695	184325771	ENST00000390856.1	100	+	184325695	184325771	0,0,0	1	76,	0,	geneID=ENSG00000212158.1;gene_name=SNORD66	SNORD66	76	IM	RNA, small nucleolar	non-coding RNA
chr11	46762388	46762499	ENST00000390833.1	100	-	46762388	46762499	0,0,0	1	111,	0,	geneID=ENSG00000212135.1;gene_name=SNORD67	SNORD67	111	IO	RNA, small nucleolar	non-coding RNA
chr16	89561433	89561517	ENST00000363214.1	100	+	89561433	89561517	0,0,0	1	84,	0,	geneID=ENSG00000200084.1;gene_name=SNORD68	SNORD68	84	IM	RNA, small nucleolar	non-coding RNA
chr3	52692735	52692812	ENST00000391150.1	100	+	52692735	52692812	0,0,0	1	77,	0,	geneID=ENSG00000212452.1;gene_name=SNORD69	SNORD69	77	IM	RNA, small nucleolar	non-coding RNA
chr17	35573656	35573753	ENST00000384567.1	100	+	35573656	35573753	0,0,0	1	97,	0,	geneID=ENSG00000207297.1;gene_name=SNORD7	SNORD7	97	IO	RNA, small nucleolar	non-coding RNA
chr2	202276430	202276518	ENST00000391232.1	100	+	202276430	202276518	0,0,0	1	88,	0,	geneID=ENSG00000212534.1;gene_name=SNORD70	SNORD70	88	IM	RNA, small nucleolar	non-coding RNA
chr2	202278107	202278192	ENST00000391007.1	100	+	202278107	202278192	0,0,0	1	85,	0,	geneID=ENSG00000212309.1;gene_name=SNORD70B	SNORD70B	85	IM	RNA, small nucleolar	non-coding RNA
chr16	71758401	71758487	ENST00000411292.1	100	-	71758401	71758487	0,0,0	1	86,	0,	geneID=ENSG00000223224.1;gene_name=SNORD71	SNORD71	86	IM	RNA, small nucleolar	non-coding RNA
chr5	40832655	40832735	ENST00000390994.1	100	-	40832655	40832735	0,0,0	1	80,	0,	geneID=ENSG00000212296.1;gene_name=SNORD72	SNORD72	80	IM	RNA, small nucleolar	non-coding RNA
chr4	151103826	151103891	ENST00000386062.1	100	+	151103826	151103891	0,0,0	1	65,	0,	geneID=ENSG00000208797.1;gene_name=SNORD73A	SNORD73A	65	IM	RNA, small nucleolar	non-coding RNA
chr14	21397291	21397401	ENST00000363915.1	100	-	21397291	21397401	0,0,0	1	110,	0,	geneID=ENSG00000200785.1;gene_name=SNORD8	SNORD8	110	IO	RNA, small nucleolar	non-coding RNA
chr2	231460370	231460440	ENST00000365530.1	100	-	231460370	231460440	0,0,0	1	70,	0,	geneID=ENSG00000202400.1;gene_name=SNORD82	SNORD82	70	IM	RNA, small nucleolar	non-coding RNA
chr22	39315212	39315307	ENST00000386747.1	100	-	39315212	39315307	0,0,0	1	95,	0,	geneID=ENSG00000209482.1;gene_name=SNORD83A	SNORD83A	95	IO	RNA, small nucleolar	non-coding RNA
chr22	39313818	39313911	ENST00000386745.1	100	-	39313818	39313911	0,0,0	1	93,	0,	geneID=ENSG00000209480.1;gene_name=SNORD83B	SNORD83B	93	IO	RNA, small nucleolar	non-coding RNA
chr6	31541100	31541178	ENST00000584275.1	100	-	31541100	31541178	0,0,0	1	78,	0,	geneID=ENSG00000265236.1;gene_name=SNORD84	SNORD84	78	IM	RNA, small nucleolar	non-coding RNA
chr20	2656096	2656182	ENST00000391196.1	100	+	2656096	2656182	0,0,0	1	86,	0,	geneID=ENSG00000212498.1;gene_name=SNORD86	SNORD86	86	IO	RNA, small nucleolar	non-coding RNA
chr8	66922466	66922555	ENST00000364849.1	100	-	66922466	66922555	0,0,0	1	89,	0,	geneID=ENSG00000254341.2;gene_name=SNORD87	SNORD87	89	IO	RNA, small nucleolar	non-coding RNA
chr19	50799441	50799532	ENST00000408314.1	100	-	50799441	50799532	0,0,0	1	91,	0,	geneID=ENSG00000221241.1;gene_name=SNORD88A	SNORD88A	91	IO	RNA, small nucleolar	non-coding RNA
chr19	50799031	50799122	ENST00000408454.1	100	-	50799031	50799122	0,0,0	1	91,	0,	geneID=ENSG00000221381.1;gene_name=SNORD88B	SNORD88B	91	IO	RNA, small nucleolar	non-coding RNA
chr19	50802327	50802418	ENST00000408061.1	100	-	50802327	50802418	0,0,0	1	91,	0,	geneID=ENSG00000220988.1;gene_name=SNORD88C	SNORD88C	91	IO	RNA, small nucleolar	non-coding RNA
chr2	101272935	101273049	ENST00000390981.1	100	-	101272935	101273049	0,0,0	1	114,	0,	geneID=ENSG00000212283.1;gene_name=SNORD89	SNORD89	114	IO	RNA, small nucleolar	non-coding RNA
chr14	21392149	21392253	ENST00000362566.1	100	-	21392149	21392253	0,0,0	1	104,	0,	geneID=ENSG00000199436.1;gene_name=SNORD9	SNORD9	104	IO	RNA, small nucleolar	non-coding RNA
chr9	122880212	122880323	ENST00000391145.1	100	-	122880212	122880323	0,0,0	1	111,	0,	geneID=ENSG00000212447.1;gene_name=SNORD90	SNORD90	111	IO	RNA, small nucleolar	non-coding RNA
chr17	2330179	2330370	ENST00000609620.2	100	-	2330179	2330370	0,0,0	1	191,	0,	geneID=ENSG00000212163.5;gene_name=SNORD91A	SNORD91A	191	IM	RNA, small nucleolar	non-coding RNA
chr17	2329015	2329237	ENST00000608459.2	100	-	2329015	2329237	0,0,0	1	222,	0,	geneID=ENSG00000275084.3;gene_name=SNORD91B	SNORD91B	222	IM	RNA, small nucleolar	non-coding RNA
chr2	28913663	28913748	ENST00000585078.1	100	+	28913663	28913748	0,0,0	1	85,	0,	geneID=ENSG00000264994.1;gene_name=SNORD92	SNORD92	85	IO	RNA, small nucleolar	non-coding RNA
chr7	22856612	22856686	ENST00000408813.1	100	+	22856612	22856686	0,0,0	1	74,	0,	geneID=ENSG00000221740.1;gene_name=SNORD93	SNORD93	74	IM	RNA, small nucleolar	non-coding RNA
chr2	86135869	86136006	ENST00000386037.1	100	+	86135869	86136006	0,0,0	1	137,	0,	geneID=ENSG00000208772.1;gene_name=SNORD94	SNORD94	137	IO	RNA, small nucleolar	non-coding RNA
chr5	181243311	181243379	ENST00000579879.1	100	-	181243311	181243379	0,0,0	1	68,	0,	geneID=ENSG00000264549.1;gene_name=SNORD95	SNORD95	68	IM	RNA, small nucleolar	non-coding RNA
chr5	181241813	181241892	ENST00000606577.1	100	-	181241813	181241892	0,0,0	1	79,	0,	geneID=ENSG00000272296.1;gene_name=SNORD96A	SNORD96A	79	IM	RNA, small nucleolar	non-coding RNA
chrX	110224984	110225063	ENST00000386148.1	100	-	110224984	110225063	0,0,0	1	79,	0,	geneID=ENSG00000208883.1;gene_name=SNORD96B	SNORD96B	79	IO	RNA, small nucleolar	non-coding RNA
chr10	68755171	68755238	ENST00000636377.1	100	+	68755171	68755238	0,0,0	1	67,	0,	geneID=ENSG00000283551.1;gene_name=SNORD98	SNORD98	67	IM	RNA, small nucleolar	non-coding RNA
chr1	28578748	28578822	ENST00000408612.1	100	-	28578748	28578822	0,0,0	1	74,	0,	geneID=ENSG00000221539.1;gene_name=SNORD99	SNORD99	74	IM	RNA, small nucleolar	non-coding RNA
chr16	53827	57669	ENST00000293861.8	100	+	54016	57143	0,0,0	5	231,91,106,75,584,	0,1631,1949,2711,3258,	CDS=54016:57143;CDSphase=0;geneID=ENSG00000161981.11;gene_name=SNRNP25	SNRNP25	1087	MO	gene with protein product	protein-coding gene
chr19	45687453	45692333	ENST00000342669.7	100	-	45687552	45691888	0,0,0	3	274,180,447,	0,933,4433,	CDS=45687552:45691888;CDSphase=0;geneID=ENSG00000125743.10;gene_name=SNRPD2	SNRPD2	901	MO	gene with protein product	protein-coding gene
chr21	33543037	33577481	ENST00000356577.10	100	+	33543092	33576424	0,0,0	12	132,167,5916,161,147,189,111,117,148,72,116,1117,	0,3175,6438,14118,16192,16549,24119,25933,30270,32558,32740,33327,	CDS=33543092:33576424;CDSphase=0;geneID=ENSG00000159140.21;gene_name=SON	SON	8393	IO	gene with protein product	protein-coding gene
chr2	54456316	54671445	ENST00000615901.4	100	+	54526418	54668569	0,0,0	38	202,195,152,174,92,81,116,113,188,118,159,303,154,871,138,757,203,91,147,268,2,225,90,282,131,199,6,375,245,139,85,197,113,64,239,174,43,3095,	0,70055,142775,155844,159890,161291,161761,165083,165983,167162,168487,169615,171780,172616,173575,174538,176249,181396,186666,188006,188840,188912,189611,189877,190814,192669,193255,193298,197292,198753,199597,201533,202837,203619,208136,209598,211287,212034,	CDS=54526418:54668569;CDSphase=0;geneID=ENSG00000115306.16;gene_name=SPTBN1	SPTBN1	10226	IM	gene with protein product	protein-coding gene
chr11	66685247	66728490	ENST00000647510.1	100	-	66685247	66728490	0,0,0	37	857,43,174,221,51,76,143,197,85,139,245,375,205,131,261,90,225,264,147,91,203,757,138,871,154,303,159,118,188,113,116,81,92,174,152,179,505,	0,1150,1746,2179,2620,2756,2921,3405,3848,4557,4791,6036,7288,7722,7938,8524,8891,11029,13391,13744,14158,15278,16336,19350,20436,22268,22893,23654,25334,25669,28383,28843,29068,29974,30582,35836,42738,	geneID=ENSG00000173898.13;gene_name=SPTBN2	SPTBN2	8323	IM	gene with protein product	protein-coding gene
chr11	57325985	57335851	ENST00000293880.9	100	-	57325985	57335851	0,0,0	11	493,812,171,1842,637,222,129,104,916,186,784,	0,717,1726,2311,4305,5682,6166,6397,6639,8477,9082,	geneID=ENSG00000149136.9;gene_name=SSRP1	SSRP1	6296	MO	gene with protein product	protein-coding gene
chr1	1541672	1574863	ENST00000291386.4	100	-	1542065	1574557	0,0,0	5	495,119,140,144,386,	0,2196,3190,23100,32805,	CDS=1542065:1574557;CDSphase=0;geneID=ENSG00000160075.12;gene_name=SSU72	SSU72	1284	MO	gene with protein product	protein-coding gene
chr7	116953898	116959817	ENST00000397750.7	100	+	116953898	116959817	0,0,0	5	211,219,180,301,665,	0,562,1075,2524,5254,	geneID=ENSG00000214188.9;gene_name=ST7-OT4	ST7-OT4	1576	IO	RNA, long non-coding	non-coding RNA
chr7	72969695	73005721	ENST00000436857.5	100	-	72969695	73005721	0,0,0	8	424,74,80,99,124,117,86,29,	0,10248,29775,30065,30662,33325,33949,35997,	geneID=ENSG00000174353.17;gene_name=STAG3L3	STAG3L3	1033	IO	pseudogene	pseudogene
chr15	42575605	42720998	ENST00000290607.12	100	+	42575715	42719574	0,0,0	33	157,70,117,117,33,62,113,70,73,68,98,210,98,78,63,180,52,138,83,104,191,472,10227,198,184,138,88,122,65,203,80,159,1526,	0,7740,9915,59250,62301,62420,63094,75410,76914,85552,87188,87675,88214,89647,90180,93552,98834,99221,100058,100266,105816,106498,108510,118922,119534,120137,141071,141321,142125,142371,142829,143146,143867,	CDS=42575715:42719574;CDSphase=0;geneID=ENSG00000159433.12;gene_name=STARD9	STARD9	15637	IO	gene with protein product	protein-coding gene
chr10	132207491	132249108	ENST00000462160.5	100	-	132207491	132249108	0,0,0	13	660,68,70,132,126,117,104,90,38,174,152,56,79,	0,1542,1803,15149,15369,16915,17741,18035,18255,19303,20485,38408,41538,	geneID=ENSG00000165752.17;gene_name=STK32C	STK32C	1866	MO	gene with protein product	protein-coding gene
chr1	25884180	25892607	ENST00000513116.1	100	-	25884180	25892607	0,0,0	2	1689,94,	0,8333,	geneID=ENSG00000117632.23;gene_name=STMN1	STMN1	1783	MO	gene with protein product	protein-coding gene
chr12	16399273	16402406	ENST00000537175.1	100	-	16399273	16402406	0,0,0	1	3133,	0,	geneID=ENSG00000256238.1;gene_name=SUPT16HP1	SUPT16HP1	3133	MO	pseudogene	pseudogene
chr15	99098216	99135593	ENST00000560674.5	100	+	99113638	99133058	0,0,0	5	421,125,71,2447,2844,	0,15374,28505,31150,34533,	CDS=99113638:99133058;CDSphase=0;geneID=ENSG00000182253.15;gene_name=SYNM	SYNM	5908	IO	gene with protein product	protein-coding gene
chr11	93729947	93741494	ENST00000323981.6	100	-	93736160	93739304	0,0,0	12	1269,47,48,35,48,36,164,58,176,391,95,173,	0,1805,2296,3139,3402,4677,6193,6746,7116,8161,9289,11374,	CDS=93736160:93739304;CDSphase=0;geneID=ENSG00000166012.17;gene_name=TAF1D	TAF1D	2540	IO	gene with protein product	protein-coding gene
chr5	134114680	134148210	ENST00000342854.10	100	+	134114906	134146303	0,0,0	10	475,67,125,106,88,120,163,108,49,1987,	0,640,1228,23378,24270,27504,28040,28312,28911,31543,	CDS=134114906:134146303;CDSphase=0;geneID=ENSG00000081059.20;gene_name=TCF7	TCF7	3288	IO	gene with protein product	protein-coding gene
chr14	105489854	105499575	ENST00000329886.11	100	+	105491102	105498946	0,0,0	8	131,152,79,203,156,87,180,959,	0,1126,1767,2252,2724,7502,7943,8762,	CDS=105491102:105498946;CDSphase=0;geneID=ENSG00000185347.17;gene_name=TEDC1	TEDC1	1947	MO	gene with protein product	protein-coding gene
chr6	10409339	10416446	ENST00000420777.1	100	+	10409339	10416446	0,0,0	3	58,371,1146,	0,5341,5961,	geneID=ENSG00000229950.1;gene_name=TFAP2A-AS1	TFAP2A-AS1	1575	IO	RNA, long non-coding	non-coding RNA
chr2	241584404	241617501	ENST00000402136.5	100	-	241584605	241617415	0,0,0	5	321,104,110,160,90,	0,17491,18565,21909,33007,	CDS=241584605:241617415;CDSphase=0;geneID=ENSG00000176946.12;gene_name=THAP4	THAP4	785	MO	gene with protein product	protein-coding gene
chr8	143597830	143603224	ENST00000504548.4	100	+	143597903	143599832	0,0,0	1	5394,	0,	CDS=143597903:143599832;CDSphase=0;geneID=ENSG00000179886.6;gene_name=TIGD5	TIGD5	5394	MO	gene with protein product	protein-coding gene
chr12	49707724	49752526	ENST00000548809.5	100	+	49752493	49752526	0,0,0	4	115,163,128,63,	0,7656,33477,44739,	CDS=49752493:49752526;CDSphase=0;geneID=ENSG00000139644.13;gene_name=TMBIM6	TMBIM6	469	MO	gene with protein product	protein-coding gene
chr17	8172456	8176380	ENST00000437139.7	100	-	8174202	8176286	0,0,0	5	1816,97,101,68,181,	0,2063,3300,3502,3743,	CDS=8174202:8176286;CDSphase=0;geneID=ENSG00000179029.15;gene_name=TMEM107	TMEM107	2263	MO	gene with protein product	protein-coding gene
chr5	88268890	88436672	ENST00000501869.7	100	+	88268890	88436672	0,0,0	5	137,60,122,161,400,	0,1635,141182,157750,167382,	geneID=ENSG00000247828.8;gene_name=TMEM161B-AS1	TMEM161B-AS1	880	IO	unknown	unknown
chr8	127946558	127948723	ENST00000624314.1	100	-	127946558	127948723	0,0,0	1	2165,	0,	geneID=ENSG00000280055.1;gene_name=TMEM75	TMEM75	2165	IO	unknown	unknown
chr2	235882361	235882493	ENST00000415070.1	100	-	235882361	235882493	0,0,0	1	132,	0,	geneID=ENSG00000228499.1;gene_name=TMSB10P1	TMSB10P1	132	MO	pseudogene	pseudogene
chr11	57712592	57740973	ENST00000278422.9	100	+	57712618	57740245	0,0,0	8	215,61,114,77,107,66,130,875,	0,25015,25320,25761,26071,26381,26538,27506,	CDS=57712618:57740245;CDSphase=0;geneID=ENSG00000213593.10;gene_name=TMX2	TMX2	1645	MO	gene with protein product	protein-coding gene
chr3	52451099	52454041	ENST00000232975.8	100	-	52451274	52454015	0,0,0	6	207,137,115,147,31,50,	0,291,644,1006,1383,2892,	CDS=52451274:52454015;CDSphase=0;geneID=ENSG00000114854.8;gene_name=TNNC1	TNNC1	687	MO	gene with protein product	protein-coding gene
chr3	25597904	25664372	ENST00000264331.8	100	-	25598306	25664297	0,0,0	36	573,95,126,111,80,205,162,145,195,84,156,92,196,201,135,232,149,122,115,93,110,106,111,126,158,139,138,102,174,213,98,146,64,91,171,144,	0,1530,3195,6855,8138,9266,11278,11663,14610,17300,17526,20513,20749,21957,22777,25610,26392,26777,28655,28867,29282,30942,31130,32124,32407,32896,34541,34788,35936,38031,39310,40260,44417,45789,47395,66324,	CDS=25598306:25664297;CDSphase=0;geneID=ENSG00000077097.15;gene_name=TOP2B	TOP2B	5358	MO	gene with protein product	protein-coding gene
chr9	35681991	35684802	ENST00000644325.1	100	-	35682707	35684802	2,0,0	4	913,70,63,71,	0,2254,2496,2740,	CDS=35682707:35684802;CDSphase=2;geneID=ENSG00000198467.15;gene_name=TPM2	TPM2	1117	MO	gene with protein product	protein-coding gene
chr19	7680832	7687703	ENST00000596148.3	100	+	7682253	7682820	0,0,0	2	46,5462,	0,1409,	CDS=7682253:7682820;CDSphase=0;geneID=ENSG00000181029.9;gene_name=TRAPPC5	TRAPPC5	5508	MO	gene with protein product	protein-coding gene
chr6	30184454	30190394	ENST00000480999.1	100	-	30184454	30190394	0,0,0	3	2104,33,977,	0,4712,4963,	geneID=ENSG00000234127.9;gene_name=TRIM26	TRIM26	3114	MO	gene with protein product	protein-coding gene
chr5	14143341	14510204	ENST00000344204.9	100	+	14143725	14508422	0,0,0	57	541,75,115,193,513,123,192,132,231,123,192,170,175,196,167,120,192,150,115,116,123,195,116,67,110,70,90,93,112,191,102,143,100,244,293,171,96,149,67,104,70,90,93,51,78,192,178,797,248,139,28,163,122,79,201,139,2325,	0,127483,136980,143529,147374,149670,153730,161119,173171,187436,193194,214836,216015,220390,221308,223518,225366,226032,230887,234670,237788,244096,244390,245271,245947,246889,247559,250696,253701,255538,257621,262506,263231,276436,317677,319413,322203,327976,329250,330652,333552,335919,336577,337892,338199,339240,341727,344122,349225,353537,354505,354747,355177,359237,361051,363780,364538,	CDS=14143725:14508422;CDSphase=0;geneID=ENSG00000038382.20;gene_name=TRIO	TRIO	11460	IO	gene with protein product	protein-coding gene
chr21	44350162	44443081	ENST00000300482.9	100	+	44353700	44441817	0,0,0	33	113,265,89,169,181,167,181,62,201,103,122,354,138,130,146,113,217,119,133,172,184,182,133,88,88,158,77,102,87,106,102,117,1390,	0,3438,4485,13951,16591,19014,25670,27549,28834,32555,40741,41109,45251,47584,49133,50096,51518,54979,55742,56431,63728,67764,68260,73482,74689,75507,76497,76847,84968,86899,88904,90626,91529,	CDS=44353700:44441817;CDSphase=0;geneID=ENSG00000142185.16;gene_name=TRPM2	TRPM2	5989	MO	gene with protein product	protein-coding gene
chrX	73792204	73829231	ENST00000604411.1	100	+	73792204	73829231	0,0,0	1	37027,	0,	geneID=ENSG00000270641.1;gene_name=TSIX	TSIX	37027	IO	RNA, long non-coding	non-coding RNA
chr8	33473385	33509785	ENST00000519356.1	100	-	33473385	33509785	0,0,0	6	1043,163,144,188,93,40,	0,26942,30043,30362,33843,36360,	geneID=ENSG00000129696.12;gene_name=TTI2	TTI2	1671	IM	gene with protein product	protein-coding gene
chr2	178525988	178807421	ENST00000342992.10	100	-	178527011	178804642	0,0,0	312	1319,303,154,692,157,5609,594,306,576,300,306,585,303,303,300,288,594,282,306,306,297,291,306,303,2067,300,288,294,1767,306,303,300,288,297,303,588,297,17106,303,588,297,198,105,588,288,291,288,306,303,297,288,300,303,300,276,303,300,285,321,2967,294,300,282,309,303,300,282,303,303,282,151,149,315,300,297,318,300,130,33,149,309,430,191,309,300,294,285,297,300,303,363,303,300,279,306,197,106,300,3…	0,1457,2285,2539,3971,4252,9993,10949,11353,12551,12957,13393,14079,15293,16275,16673,17080,17845,18212,19399,19831,20223,20611,21014,21418,23581,23997,24978,25641,27513,27925,28464,28876,30859,31264,31659,32352,33322,50540,50934,51613,51999,52622,52817,53572,53950,54333,55510,55917,56307,56951,57618,58287,58680,59083,60516,61129,61527,61910,62549,65610,65989,66390,66786,67184,67579,67972,68355,6…	CDS=178527011:178804642;CDSphase=0;geneID=ENSG00000155657.26;gene_name=TTN	TTN	101518	IO	gene with protein product	protein-coding gene
chr10	133278629	133302981	ENST00000252936.7	100	-	133279765	133302941	0,0,0	17	1272,164,120,144,121,129,173,181,181,146,190,200,208,160,177,129,190,	0,2643,3593,4448,5252,6455,6826,9499,10210,11194,13869,14409,14932,19322,20797,21355,24162,	CDS=133279765:133302941;CDSphase=0;geneID=ENSG00000130640.13;gene_name=TUBGCP2	TUBGCP2	3885	MO	gene with protein product	protein-coding gene
chr18	79970812	79988563	ENST00000269601.10	100	-	79973684	79988392	0,0,0	3	3044,104,324,	0,6785,17427,	CDS=79973684:79988392;CDSphase=0;geneID=ENSG00000141759.15;gene_name=TXNL4A	TXNL4A	3472	MO	gene with protein product	protein-coding gene
chr15	76258985	76261690	ENST00000558165.3	100	-	76258985	76261690	0,0,0	1	2705,	0,	geneID=ENSG00000259581.3;gene_name=TYRO3P	TYRO3P	2705	IO	pseudogene	pseudogene
chr9	135932968	135961373	ENST00000371756.4	100	-	135933399	135961162	0,0,0	10	547,139,87,223,109,103,108,74,121,349,	0,5253,6704,12059,12920,13300,14829,20711,22326,28056,	CDS=135933399:135961162;CDSphase=0;geneID=ENSG00000130560.9;gene_name=UBAC1	UBAC1	1860	MO	gene with protein product	protein-coding gene
chr2	136329440	136329913	ENST00000392399.3	100	-	136329440	136329913	0,0,0	1	473,	0,	geneID=ENSG00000230037.1;gene_name=UBBP1	UBBP1	473	MO	pseudogene	pseudogene
chr17	22090742	22205151	ENST00000648259.1	100	+	22090742	22205151	0,0,0	4	166,67,123,1065,	0,90796,92364,113344,	geneID=ENSG00000263563.6;gene_name=UBBP4	UBBP4	1421	MO	pseudogene	pseudogene
chr12	20449654	20450083	ENST00000254302.5	100	-	20449654	20450083	0,0,0	1	429,	0,	geneID=ENSG00000131982.5;gene_name=UBE2L2	UBE2L2	429	IO	pseudogene	pseudogene
chr19	58555711	58558611	ENST00000253023.8	100	-	58556088	58558381	0,0,0	6	518,64,104,39,95,339,	0,604,975,1180,1351,2561,	CDS=58556088:58558381;CDSphase=0;geneID=ENSG00000130725.8;gene_name=UBE2M	UBE2M	1159	MO	gene with protein product	protein-coding gene
chr16	35169691	35170241	ENST00000568522.1	100	-	35169691	35170241	0,0,0	1	550,	0,	geneID=ENSG00000261461.1;gene_name=UBE2MP1	UBE2MP1	550	MO	pseudogene	pseudogene
chr17	15704231	15704900	ENST00000450587.1	100	-	15704231	15704900	0,0,0	1	669,	0,	geneID=ENSG00000233966.1;gene_name=UBE2SP1	UBE2SP1	669	MO	pseudogene	pseudogene
chr20	63939828	63956416	ENST00000354216.11	100	-	63939975	63956372	0,0,0	15	227,157,108,123,63,94,99,17,62,190,72,171,107,191,157,	0,321,549,765,965,1121,1281,3824,4568,4716,5822,5976,6332,6624,16431,	CDS=63939975:63956372;CDSphase=0;geneID=ENSG00000198276.16;gene_name=UCKL1	UCKL1	1838	MO	gene with protein product	protein-coding gene
chr20	63953383	63956985	ENST00000623569.1	100	+	63953383	63956985	0,0,0	1	3602,	0,	geneID=ENSG00000280213.1;gene_name=UCKL1-AS1	UCKL1-AS1	3602	IO	RNA, long non-coding	non-coding RNA
chr19	4903079	4962154	ENST00000612630.4	100	+	4910885	4960803	0,0,0	17	566,163,255,161,216,101,187,124,108,105,107,163,138,139,173,105,1498,	0,7796,26142,27636,29661,38448,38665,41052,41263,42781,44025,47531,47779,51270,51570,53629,57577,	CDS=4910885:4960803;CDSphase=0;geneID=ENSG00000276043.5;gene_name=UHRF1	UHRF1	4309	MO	gene with protein product	protein-coding gene
chr19	17601327	17688199	ENST00000519716.6	100	-	17606053	17688199	0,0,0	44	5027,160,93,148,81,57,30,39,6,124,153,89,78,84,144,97,127,86,134,135,90,69,151,164,116,170,142,228,220,72,6,79,47,109,516,208,36,55,74,124,118,100,30,22,	0,8612,10435,16374,17093,17578,19365,20504,22214,23501,25305,26181,26535,27912,28817,29326,31454,31780,34696,37755,38108,38512,39183,40065,41517,44346,44642,45937,47103,47584,48011,48181,51303,53946,54555,56734,62204,65322,66789,68225,71050,73329,74684,86850,	CDS=17606053:17688199;CDSphase=0;geneID=ENSG00000130477.15;gene_name=UNC13A	UNC13A	9838	IO	gene with protein product	protein-coding gene
chr5	132866629	132867687	ENST00000378667.1	100	+	132866881	132867582	0,0,0	3	62,167,200,	0,239,858,	CDS=132866881:132867582;CDSphase=0;geneID=ENSG00000164405.11;gene_name=UQCRQ	UQCRQ	429	MO	gene with protein product	protein-coding gene
chr9	128371360	128390090	ENST00000470840.5	100	+	128371380	128387860	0,0,0	5	55,112,82,49,425,	0,6634,16455,17900,18305,	CDS=128371380:128387860;CDSphase=0;geneID=ENSG00000167118.11;gene_name=URM1	URM1	723	IO	gene with protein product	protein-coding gene
chr19	35268961	35279821	ENST00000222305.8	100	+	35269101	35279256	0,0,0	10	202,47,119,201,151,88,59,95,129,655,	0,484,619,841,1485,1756,2121,9736,9984,10205,	CDS=35269101:35279256;CDSphase=0;geneID=ENSG00000105698.16;gene_name=USF2	USF2	1746	MO	gene with protein product	protein-coding gene
chrX	47232865	47248327	ENST00000218348.7	100	+	47232914	47247930	0,0,0	21	354,110,131,118,146,62,103,174,159,225,84,95,207,53,243,71,113,150,116,89,535,	0,6204,6485,6924,7439,7721,7908,8411,8675,9216,9573,9760,10530,11632,11816,12150,12504,14206,14438,14745,14927,	CDS=47232914:47247930;CDSphase=0;geneID=ENSG00000102226.10;gene_name=USP11	USP11	3338	MO	gene with protein product	protein-coding gene
chr9	133761893	133992281	ENST00000406606.7	100	-	133764061	133992278	0,0,0	27	2216,155,124,88,117,53,75,128,22,17,89,102,110,133,86,87,69,96,100,101,69,99,103,69,59,117,207,	0,6548,8484,10065,13041,14134,15495,16868,18024,18800,21609,22423,23882,26460,27364,29889,33774,34535,35816,44187,45364,47146,50220,72378,99480,177209,230181,	CDS=133764061:133992278;CDSphase=0;geneID=ENSG00000160293.17;gene_name=VAV2	VAV2	4691	MO	gene with protein product	protein-coding gene
chr17	59707191	59707676	ENST00000588915.1	100	+	59707191	59707676	0,0,0	2	81,150,	0,335,	geneID=ENSG00000062716.13;gene_name=VMP1	VMP1	231	IO	gene with protein product	protein-coding gene
chr9	77177444	77417483	ENST00000376636.7	100	+	77177704	77416006	0,0,0	71	360,44,43,96,102,110,60,60,81,58,128,107,172,63,133,95,143,190,115,137,133,118,139,85,155,157,80,60,154,104,168,305,148,154,128,170,218,233,93,357,102,159,256,161,104,283,396,105,147,129,134,130,233,154,147,82,70,106,114,146,82,114,76,164,46,124,112,86,124,75,1528,	0,22500,23920,27868,28533,31978,33171,35524,35789,36884,42509,42832,43740,48481,49021,49946,50677,60557,60827,69814,72652,74790,82641,95835,98053,98620,102714,104422,104676,106102,115896,118097,125470,130500,136547,137050,137808,138729,140161,140790,142127,143724,144046,145622,154565,159810,162071,162733,162959,166708,167564,173872,175964,179269,180247,180912,181888,183091,188015,189282,190610,19…	CDS=77177704:77416006;CDSphase=0;geneID=ENSG00000197969.14;gene_name=VPS13A	VPS13A	11145	IO	gene with protein product	protein-coding gene
chr15	61852388	62060447	ENST00000644861.1	100	-	61854456	62060374	0,0,0	85	2170,84,124,89,115,124,46,164,76,114,82,140,114,112,70,82,141,142,236,127,134,129,165,105,390,295,122,161,265,150,87,366,93,230,248,170,113,154,148,305,168,104,117,163,60,80,157,134,109,148,305,168,104,117,163,60,80,154,140,79,130,118,124,137,115,193,143,95,130,63,172,107,128,58,81,60,60,110,66,63,102,96,43,44,173,	0,2482,3897,11051,16270,17111,19600,20857,22487,23343,24584,26218,28220,28454,29174,29358,30207,31739,37776,54875,56603,57788,59451,60922,63244,64952,65747,66900,67678,68109,69558,70008,73067,74702,77112,78701,81830,84208,88258,89374,93326,93918,94804,97054,97969,98556,99435,102032,106219,107059,109200,109982,110360,111446,112310,113694,114979,116910,120236,121065,121899,124693,126237,128953,1300…	CDS=61854456:62060374;CDSphase=0;geneID=ENSG00000129003.18;gene_name=VPS13C	VPS13C	13403	IO	gene with protein product	protein-coding gene
chr11	65089323	65107628	ENST00000528588.5	100	+	65090475	65107628	0,0,0	5	159,129,257,130,48,	0,1084,6898,7674,18257,	CDS=65090475:65107628;CDSphase=0;geneID=ENSG00000149823.9;gene_name=VPS51	VPS51	723	MO	gene with protein product	protein-coding gene
chr17	508667	714839	ENST00000437048.7	100	-	519127	714709	0,0,0	22	10631,105,138,70,149,79,83,148,243,95,102,142,143,144,79,120,116,87,67,50,81,217,	0,11158,12933,24174,28360,43204,44712,51758,53835,77602,93127,114865,118506,119420,122882,144623,147170,153141,188750,190663,201865,205955,	CDS=519127:714709;CDSphase=0;geneID=ENSG00000141252.20;gene_name=VPS53	VPS53	13089	IO	gene with protein product	protein-coding gene
chr19	60950	70976	ENST00000632506.1	100	-	60950	70976	0,0,0	3	944,154,49,	0,5395,9977,	geneID=ENSG00000282458.1;gene_name=WASH5P	WASH5P	1147	IO	pseudogene	pseudogene
chrX	156020825	156022415	ENST00000476066.6	100	+	156020825	156022415	0,0,0	5	323,58,99,147,93,	0,680,868,1173,1497,	geneID=ENSG00000182484.15;gene_name=WASH6P	WASH6P	720	MO	pseudogene	pseudogene
chr17	1716522	1731227	ENST00000455636.5	100	+	1716575	1731227	0,0,0	4	111,108,191,160,	0,13857,14232,14545,	CDS=1716575:1731227;CDSphase=0;geneID=ENSG00000167716.18;gene_name=WDR81	WDR81	570	MO	gene with protein product	protein-coding gene
chr7	141704002	141738230	ENST00000665340.1	100	-	141704002	141738230	0,0,0	6	1755,109,175,146,154,33,	0,19913,23201,23494,23989,34195,	geneID=ENSG00000228775.8;gene_name=WEE2-AS1	WEE2-AS1	2372	MO	RNA, long non-coding	non-coding RNA
chr7	5190195	5231524	ENST00000401525.7	100	+	5190419	5230947	0,0,0	12	298,83,170,97,98,93,71,108,165,108,131,690,	0,9380,24339,26367,26894,27726,32406,35627,36984,37908,39412,40639,	CDS=5190419:5230947;CDSphase=0;geneID=ENSG00000157954.15;gene_name=WIPI2	WIPI2	2112	IO	gene with protein product	protein-coding gene
chr19	38303557	38315947	ENST00000339413.11	100	-	38305351	38315917	0,0,0	8	1950,94,156,58,79,105,239,88,	0,3870,4039,5234,5421,5666,5847,12302,	CDS=38305351:38315917;CDSphase=0;geneID=ENSG00000167645.17;gene_name=YIF1B	YIF1B	2769	MO	gene with protein product	protein-coding gene
chr8	100916522	100952020	ENST00000395958.6	100	-	100920692	100948889	0,0,0	6	4230,96,164,124,305,92,	0,7432,7612,8393,32073,35406,	CDS=100920692:100948889;CDSphase=0;geneID=ENSG00000164924.18;gene_name=YWHAZ	YWHAZ	5011	IO	gene with protein product	protein-coding gene
chr1	155659442	155688656	ENST00000368339.9	100	-	155659656	155688464	0,0,0	10	1471,117,151,145,172,87,199,104,41,586,	0,1864,9184,10877,13117,15567,17105,19966,20973,28628,	CDS=155659656:155688464;CDSphase=0;geneID=ENSG00000163374.19;gene_name=YY1AP1	YY1AP1	3073	IO	gene with protein product	protein-coding gene
chrX	2486413	2500967	ENST00000381222.8	100	-	2488634	2490719	0,0,0	2	4356,151,	0,14403,	CDS=2488634:2490719;CDSphase=0;geneID=ENSG00000214717.12;gene_name=ZBED1	ZBED1	4507	IO	gene with protein product	protein-coding gene
chr7	150322638	150332721	ENST00000343855.6	100	+	150330404	150331115	0,0,0	3	574,170,4087,	0,3202,5996,	CDS=150330404:150331115;CDSphase=0;geneID=ENSG00000188707.6;gene_name=ZBED6CL	ZBED6CL	4831	IO	gene with protein product	protein-coding gene
chr6	33314405	33317942	ENST00000418724.1	100	-	33315011	33316916	0,0,0	2	2580,65,	0,3472,	CDS=33315011:33316916;CDSphase=0;geneID=ENSG00000236104.3;gene_name=ZBTB22	ZBTB22	2645	IO	gene with protein product	protein-coding gene
chr19	35704557	35717038	ENST00000392197.7	100	+	35714626	35716752	0,0,0	7	66,117,985,74,69,165,561,	0,8359,9965,11199,11381,11575,11920,	CDS=35714626:35716752;CDSphase=0;geneID=ENSG00000011590.14;gene_name=ZBTB32	ZBTB32	2037	IO	gene with protein product	protein-coding gene
chr1	219608009	219613145	ENST00000651890.1	100	-	219609644	219612062	0,0,0	2	4554,215,	0,4921,	CDS=219609644:219612062;CDSphase=0;geneID=ENSG00000215817.7;gene_name=ZC3H11B	ZC3H11B	4769	IO	gene with protein product	protein-coding gene
chr19	10304802	10305611	ENST00000480726.1	100	-	10304802	10305611	0,0,0	2	406,222,	0,587,	geneID=ENSG00000220201.7;gene_name=ZGLP1	ZGLP1	628	IO	gene with protein product	protein-coding gene
chr16	25257951	25261066	ENST00000612792.1	100	+	25257951	25261066	0,0,0	1	3115,	0,	geneID=ENSG00000274925.1;gene_name=ZKSCAN2-DT	ZKSCAN2-DT	3115	IO	RNA, long non-coding	non-coding RNA
chr1	40258235	40262905	ENST00000479131.5	100	+	40258235	40262905	0,0,0	4	159,183,147,72,	0,1114,2603,4598,	geneID=ENSG00000084073.9;gene_name=ZMPSTE24	ZMPSTE24	561	MO	gene with protein product	protein-coding gene
chr19	36214601	36238771	ENST00000456324.5	100	+	36236440	36237319	0,0,0	3	595,72,3113,	0,14146,21057,	CDS=36236440:36237319;CDSphase=0;geneID=ENSG00000167635.11;gene_name=ZNF146	ZNF146	3780	MO	gene with protein product	protein-coding gene
chr3	44584887	44629390	ENST00000412641.1	100	+	44629154	44629390	0,0,0	3	120,109,317,	0,1217,44186,	CDS=44629154:44629390;CDSphase=0;geneID=ENSG00000186448.15;gene_name=ZNF197	ZNF197	546	IO	gene with protein product	protein-coding gene
chr8	144720906	144755486	ENST00000524394.2	100	-	144720906	144755486	0,0,0	3	116,117,82,	0,33298,34498,	geneID=ENSG00000198169.9;gene_name=ZNF251	ZNF251	315	MO	gene with protein product	protein-coding gene
chr7	6637317	6658279	ENST00000382252.6	100	+	6642409	6654611	0,0,0	9	130,164,100,138,383,110,127,114,5977,	0,528,1724,4507,5064,5646,6504,7162,14985,	CDS=6642409:6654611;CDSphase=0;geneID=ENSG00000205903.7;gene_name=ZNF316	ZNF316	7243	MO	gene with protein product	protein-coding gene
chr1	23359447	23369836	ENST00000314011.9	100	-	23361968	23368005	0,0,0	4	3774,127,93,471,	0,7594,8525,9918,	CDS=23361968:23368005;CDSphase=0;geneID=ENSG00000125945.15;gene_name=ZNF436	ZNF436	4465	MO	gene with protein product	protein-coding gene
chr1	23368996	23371783	ENST00000458053.4	100	+	23368996	23371783	0,0,0	3	33,71,271,	0,2142,2516,	geneID=ENSG00000249087.7;gene_name=ZNF436-AS1	ZNF436-AS1	375	IO	RNA, long non-coding	non-coding RNA
chr19	12576099	12610813	ENST00000311437.11	100	-	12580484	12610680	0,0,0	5	5625,61,127,45,250,	0,6750,7330,33058,34464,	CDS=12580484:12610680;CDSphase=0;geneID=ENSG00000188033.10;gene_name=ZNF490	ZNF490	6108	IO	gene with protein product	protein-coding gene
chr19	58367617	58381022	ENST00000427624.2	100	-	58367736	58369332	0,0,0	3	1744,212,82,	0,2099,13323,	CDS=58367736:58369332;CDSphase=0;geneID=ENSG00000152475.7;gene_name=ZNF837	ZNF837	2038	MO	gene with protein product	protein-coding gene
